# Supplementary material for: Mapping axon initial segment structure and function by multiplexed proximity biotinylation
Source: Nat Commun. 2020 Jan 3;11:100. doi: 10.1038/s41467-019-13658-5 (PMC6941957; doi:10.1038/s41467-019-13658-5)
Supplement: Supplementary file 3 — Supplementary Data 1 [file 41467_2019_13658_MOESM3_ESM.xlsx]

## Sheet: Sheet1
Neurofascin BioID		(all PSM counts of zero set to 1)
			exp1	exp1	exp2	exp2	exp3	exp3	exp4	exp4
Protein Name	Acc #	gene name	dFIGQY	NF186	dFIGQY	NF186	dFIGQY	NF186	dFIGQY	NF186	exp1 ratio	exp2 ratio	exp3 ratio	exp4 ratio	log exp1 ratio	log exp2 ratio	log exp3 ratio	log exp4 ratio	average
Ankyrin-3	O70511	Ank3	5	283	1	81	1	168	2	246	56.6	81	168	123	5.82273	6.33985	7.39232	6.94251	6.62435
Protein Arhgap21	F1LXQ7	Arhgap21	1	55	1	5	1	31	1	41	55	5	31	41	5.78136	2.32193	4.9542	5.35755	4.60376
Protein Ank2	F1M9N9	Ank2	28	173	3	50	2	125	6	271	6.17857	16.6667	62.5	45.1667	2.62727	4.05889	5.96578	5.49719	4.53728
Non-erythroid spectrin beta	Q6XD99	Sptbn1	56	260	4	93	3	195	28	326	4.64286	23.25	65	11.6429	2.21501	4.53916	6.02237	3.54137	4.07948
Kinesin light chain 1	P37285	Klc1	1	49	1	13	1	28	13	38	49	13	28	2.92308	5.61471	3.70044	4.80735	1.54749	3.9175
Protein Sptbn4	A0A0G2K677	Sptbn4	1	26	1	3	1	24	2	44	26	3	24	22	4.70044	1.58496	4.58496	4.45943	3.83245
Protein Mical3	D3ZGN7	Mical3	1	30	1	2	1	19	1	31	30	2	19	31	4.90689	1	4.24793	4.9542	3.77725
Sodium channel protein type 2 subunit alpha	P04775	Scn2a	1	30	1	4	1	23	6	45	30	4	23	7.5	4.90689	2	4.52356	2.90689	3.58434
A-kinase anchor protein 12	Q5QD51	Akap12	1	61	1	4	1	18	17	58	61	4	18	3.41176	5.93074	2	4.16993	1.77052	3.4678
Spectrin alpha chain, non-erythrocytic 1	A0A0G2JZ69	Sptan1	72	357	8	110	9	249	55	413	4.95833	13.75	27.6667	7.50909	2.30986	3.78136	4.79008	2.90864	3.44748
Neuronal-specific septin-3	Q9WU34	Sept3	1	24	1	5	1	7	1	15	24	5	7	15	4.58496	2.32193	2.80735	3.90689	3.40528
Septin-11	B3GNI6	Sept11	1	36	1	12	4	19	6	24	36	12	4.75	4	5.16993	3.58496	2.24793	2	3.2507
Sptbn4 protein (Fragment)	Q5BJU8	Sptbn4	1	5	1	3	1	24	2	44	5	3	24	22	2.32193	1.58496	4.58496	4.45943	3.23782
Band 4.1-like protein 1	Q9WTP0	Epb41l1	1	53	1	15	12	29	14	39	53	15	2.41667	2.78571	5.72792	3.90689	1.27302	1.47805	3.09647
Septin-5	Q9JJM9	Sept5	1	24	1	8	2	16	6	19	24	8	8	3.16667	4.58496	3	3	1.66297	3.06198
Alpha-adducin	Q63028	Add1	1	22	1	8	3	15	5	27	22	8	5	5.4	4.45943	3	2.32193	2.43296	3.05358
Leucine-rich repeat-containing protein 7	P70587	Lrrc7	1	28	1	2	1	4	2	30	28	2	4	15	4.80735	1	2	3.90689	2.92856
Beta-adducin	F8WFS9	Add2	1	25	1	4	1	11	7	20	25	4	11	2.85714	4.64386	2	3.45943	1.51457	2.90447
SH3-containing GRB2-like protein 3-interacting protein 1	P0DJJ3	Sgip1	1	14	1	3	1	4	1	9	14	3	4	9	3.80735	1.58496	2	3.16993	2.64056
Afadin	O35889	Mllt4	1	26	1	2	1	2	1	14	26	2	2	14	4.70044	1	1	3.80735	2.62695
Lipid phosphate phosphatase-related protein type 3	Q7TMB0	Lppr3	1	11	1	1	1	14	1	9	11	1	14	9	3.45943	0	3.80735	3.16993	2.60918
Septin 7	A2VCW8	Sept7	2	39	1	10	7	19	12	29	19.5	10	2.71429	2.41667	4.2854	3.32193	1.44057	1.27302	2.58023
Lipid phosphate phosphatase-related protein type 4	Q7TMB7	Lppr4	1	35	1	11	13	23	19	35	35	11	1.76923	1.84211	5.12928	3.45943	0.823122	0.881356	2.5733
Erythrocyte protein band 4.1-like 3, isoform CRA_d	Q9JMB3	Epb41l3	1	55	1	1	5	26	8	32	55	1	5.2	4	5.78136	0	2.37851	2	2.53997
Junctophilin 3 (Predicted)	D3ZWH2	Jph3	1	8	1	1	1	10	1	14	8	1	10	14	3	0	3.32193	3.80735	2.53232
Neural cell adhesion molecule 1	A0A0G2K0M8	Ncam1	4	63	1	17	20	37	25	53	15.75	17	1.85	2.12	3.97728	4.08746	0.887525	1.08406	2.50908
Paralemmin-1	Q920Q0	Palm	1	29	1	8	6	12	9	20	29	8	2	2.22222	4.85798	3	1	1.152	2.5025
Numb-like	Q3MUI2	Numbl	1	9	1	2	1	8	1	7	9	2	8	7	3.16993	1	3	2.80735	2.49432
Clathrin coat assembly protein AP180	A0A0G2K0B6	Snap91	1	21	1	4	4	11	5	20	21	4	2.75	4	4.39232	2	1.45943	2	2.46294
Metabotropic glutamate receptor 5	P31424	Grm5	2	37	1	11	16	32	24	43	18.5	11	2	1.79167	4.20945	3.45943	1	0.841302	2.37755
Dihydropyrimidinase-related protein 4 (Fragment)	Q62951	Dpysl4	1	27	1	2	5	19	5	14	27	2	3.8	2.8	4.75489	1	1.926	1.48543	2.29158
Dihydropyrimidinase-related protein 5	Q9JHU0	Dpysl5	3	41	1	13	15	33	17	23	13.6667	13	2.2	1.35294	3.77259	3.70044	1.1375	0.436099	2.26166
Protein Fam171b	D3ZTG3	Fam171b	1	11	1	1	1	9	3	16	11	1	9	5.33333	3.45943	0	3.16993	2.41504	2.2611
Protein Fat4	D3ZEH1	Fat4	1	10	1	1	1	3	1	17	10	1	3	17	3.32193	0	1.58496	4.08746	2.24859
Dishevelled associated activator of morphogenesis 1 (Predicted)	D4ABM3	Daam1	1	6	1	1	1	6	1	13	6	1	6	13	2.58496	0	2.58496	3.70044	2.21759
Protein Arhgap23	F1M2D4	Arhgap23	1	8	1	1	1	6	1	9	8	1	6	9	3	0	2.58496	3.16993	2.18872
Coronin	G3V940	Coro1b	1	6	1	4	1	3	1	6	6	4	3	6	2.58496	2	1.58496	2.58496	2.18872
Amphiphysin	O08838	Amph	1	17	1	1	1	2	1	12	17	1	2	12	4.08746	0	1	3.58496	2.16811
Syntaxin-binding protein 1	P61765	Stxbp1	3	47	1	13	29	41	37	48	15.6667	13	1.41379	1.2973	3.96963	3.70044	0.499571	0.375509	2.13629
Protein Sept6	B5DFG5	Sept6	1	28	1	1	4	16	6	19	28	1	4	3.16667	4.80735	0	2	1.66297	2.11758
Alpha-actinin-4	Q9QXQ0	Actn4	1	18	1	1	2	8	2	9	18	1	4	4.5	4.16993	0	2	2.16993	2.08496
Microtubule-associated protein RP/EB family member 2	Q3B8Q0	Mapre2	1	20	1	7	8	9	5	10	20	7	1.125	2	4.32193	2.80735	0.169925	1	2.0748
Protein Epb4.1	A0A0G2K161	Epb4.1	1	13	1	1	1	6	1	4	13	1	6	4	3.70044	0	2.58496	2	2.07135
Protein Tbc1d8	F1LWZ7	Tbc1d8	1	9	1	1	1	11	1	3	9	1	11	3	3.16993	0	3.45943	1.58496	2.05358
Synaptosomal-associated protein 25	P60881	Snap25	1	13	1	5	6	9	8	18	13	5	1.5	2.25	3.70044	2.32193	0.584963	1.16993	1.94431
Ankyrin 1, erythroid	D3Z9Z0	Ank1	1	6	1	1	1	5	1	7	6	1	5	7	2.58496	0	2.32193	2.80735	1.92856
Brain acid soluble protein 1	Q05175	Basp1	1	22	1	3	10	10	5	15	22	3	1	3	4.45943	1.58496	0	1.58496	1.90734
Dihydropyrimidinase-related protein 2	P47942	Dpysl2	9	49	1	18	32	54	42	48	5.44444	18	1.6875	1.14286	2.44478	4.16993	0.754888	0.192645	1.89056
SRC kinase signaling inhibitor 1	Q9QXY2	Srcin1	1	13	1	1	1	3	5	23	13	1	3	4.6	3.70044	0	1.58496	2.20163	1.87176
Epidermal growth factor receptor pathway substrate 15-like 1	A0A0G2QC53	Eps15l1	1	20	1	1	1	4	1	2	20	1	4	2	4.32193	0	2	1	1.83048
Adapter molecule crk	Q63768	Crk	1	10	1	2	1	2	1	4	10	2	2	4	3.32193	1	1	2	1.83048
Spectrin beta chain, non-erythrocytic 2	Q9QWN8	Sptbn2	8	18	2	8	2	14	14	35	2.25	4	7	2.5	1.16993	2	2.80735	1.32193	1.8248
Neuromodulin	P07936	Gap43	1	9	1	2	1	4	8	16	9	2	4	2	3.16993	1	2	1	1.79248
Protein prune homolog	Q6AYG3	Prune	1	9	1	1	1	4	1	4	9	1	4	4	3.16993	0	2	2	1.79248
Excitatory amino acid transporter 2	P31596	Slc1a2	1	23	1	9	22	16	19	18	23	9	0.727273	0.947368	4.52356	3.16993	-0.459432	-0.0780025	1.78901
Guanine nucleotide-binding protein G(I)/G(S)/G(T) subunit beta-1	P54311	Gnb1	1	12	1	4	11	13	7	17	12	4	1.18182	2.42857	3.58496	2	0.241008	1.28011	1.77652
Protein Fam171a2	D3ZT47	Fam171a2	1	7	1	1	1	3	1	6	7	1	3	6	2.80735	0	1.58496	2.58496	1.74432
Catenin delta-2	F1M787	Ctnnd2	1	27	1	1	5	13	9	16	27	1	2.6	1.77778	4.75489	0	1.37851	0.830075	1.74087
Protein Cyfip2	A0A0G2JT63	Cyfip2	1	14	1	1	3	5	1	5	14	1	1.66667	5	3.80735	0	0.736966	2.32193	1.71656
Coxsackievirus and adenovirus receptor homolog	Q9R066	Cxadr	3	26	1	11	23	23	21	24	8.66667	11	1	1.14286	3.11548	3.45943	0	0.192645	1.69189
Neogenin (Fragment)	P97603	Neo1	1	16	1	2	1	1	5	17	16	2	1	3.4	4	1	0	1.76553	1.69138
Protein Gprin3	D3ZF21	Gprin3	1	14	1	1	1	1	1	7	14	1	1	7	3.80735	0	0	2.80735	1.65368
Myc box-dependent-interacting protein 1	O08839	Bin1	1	8	1	2	1	1	1	6	8	2	1	6	3	1	0	2.58496	1.64624
Coatomer subunit gamma	A0A0H2UHV9	Copg2	1	22	1	2	5	10	1	1	22	2	2	1	4.45943	1	1	0	1.61486
Serine/threonine-protein kinase MARK2	O08679	Mark2	1	8	1	1	2	8	3	8	8	1	4	2.66667	3	0	2	1.41504	1.60376
Sodium/calcium exchanger 1	Q01728	Slc8a1	1	14	1	2	7	11	8	15	14	2	1.57143	1.875	3.80735	1	0.652077	0.906891	1.59158
Potassium voltage-gated channel subfamily B member 1	P15387	Kcnb1	1	5	1	1	1	4	1	4	5	1	4	4	2.32193	0	2	2	1.58048
Junctophilin 1 (Predicted)	D3ZQ55	Jph1	1	4	1	1	1	5	1	4	4	1	5	4	2	0	2.32193	2	1.58048
Synapsin-1	P09951	Syn1	1	15	1	4	6	5	13	20	15	4	0.833333	1.53846	3.90689	2	-0.263034	0.621488	1.56634
Striated muscle-specific serine/threonine-protein kinase	Q63638	Speg	1	9	1	1	1	4	3	6	9	1	4	2	3.16993	0	2	1	1.54248
Vesicle-associated membrane protein-associated protein A	Q9Z270	Vapa	1	8	1	3	3	5	4	7	8	3	1.66667	1.75	3	1.58496	0.736966	0.807355	1.53232
Abl interactor 1	Q9QZM5	Abi1	1	7	1	1	1	2	1	5	7	1	2	5	2.80735	0	1	2.32193	1.53232
Synaptotagmin-1	P21707	Syt1	3	15	1	5	4	6	10	18	5	5	1.5	1.8	2.32193	2.32193	0.584963	0.847997	1.5192
Protocadherin-8	D3ZE55	Pcdh8	1	27	1	1	1	1	5	12	27	1	1	2.4	4.75489	0	0	1.26303	1.50448
Nck-associated protein 1	P55161	Nckap1	1	17	1	1	6	12	7	13	17	1	2	1.85714	4.08746	0	1	0.893085	1.49514
Flot2 protein	Q5XIW9	Flot2	3	13	1	1	2	5	3	17	4.33333	1	2.5	5.66667	2.11548	0	1.32193	2.5025	1.48498
Synaptobrevin homolog YKT6	Q5EGY4	Ykt6	1	16	1	5	13	12	10	8	16	5	0.923077	0.8	4	2.32193	-0.115477	-0.321928	1.47113
Plasma membrane calcium-transporting ATPase 1	P11505	Atp2b1	1	27	1	2	19	17	28	33	27	2	0.894737	1.17857	4.75489	1	-0.160465	0.237039	1.45787
Protein C2cd2l	Q5U2P5	C2cd2l	1	7	1	1	1	3	3	8	7	1	3	2.66667	2.80735	0	1.58496	1.41504	1.45184
Catenin (Cadherin associated protein), delta 1 (Predicted), isoform CRA_a	D3ZZZ9	Ctnnd1	1	3	1	1	1	3	1	6	3	1	3	6	1.58496	0	1.58496	2.58496	1.43872
Heat shock 70kDa protein 12A (Predicted), isoform CRA_a	D3ZC55	Hspa12a	1	20	1	1	6	11	11	16	20	1	1.83333	1.45455	4.32193	0	0.874469	0.540568	1.43424
Neurofascin	P97685	Nfasc	60	286	22	89	114	187	171	286	4.76667	4.04545	1.64035	1.67251	2.25298	2.0163	0.714004	0.742019	1.43133
Deubiquitinating protein VCIP135	Q8CF97	Vcpip1	1	10	1	1	1	1	1	5	10	1	1	5	3.32193	0	0	2.32193	1.41096
Septin-8	A0A0G2JVY6	Sept8	1	12	1	1	3	7	4	7	12	1	2.33333	1.75	3.58496	0	1.22239	0.807355	1.40368
Syntaxin-1B	P61265	Stx1b	1	8	1	1	3	6	3	9	8	1	2	3	3	0	1	1.58496	1.39624
Acyl-protein thioesterase 2	Q9QYL8	Lypla2	1	4	1	2	1	6	3	3	4	2	6	1	2	1	2.58496	0	1.39624
Phosphate carrier protein, mitochondrial	P16036	Slc25a3	2	18	1	4	27	26	22	29	9	4	0.962963	1.31818	3.16993	2	-0.0544478	0.398549	1.37851
Microtubule-associated protein 6	Q63560	Map6	19	33	3	1	1	7	2	22	1.73684	0.333333	7	11	0.796467	-1.58496	2.80735	3.45943	1.36957
Stathmin	P13668	Stmn1	1	5	1	2	2	5	4	7	5	2	2.5	1.75	2.32193	1	1.32193	0.807355	1.3628
AP-2 complex subunit beta	P62944	Ap2b1	1	24	1	2	18	15	30	32	24	2	0.833333	1.06667	4.58496	1	-0.263034	0.0931094	1.35376
Protein Palm2	A0A096MIZ1	Palm2	1	41	1	1	1	1	1	1	41	1	1	1	5.35755	0	0	0	1.33939
Protein Epb41l2	D3ZAY7	Epb41l2	1	6	1	4	5	5	3	5	6	4	1	1.66667	2.58496	2	0	0.736966	1.33048
Serine/threonine-protein kinase BRSK2	D3ZML2	Brsk2	1	4	1	1	1	4	2	5	4	1	4	2.5	2	0	2	1.32193	1.33048
Syntaxin-7	O70257	Stx7	1	5	1	1	1	2	1	4	5	1	2	4	2.32193	0	1	2	1.33048
Reticulon-4	Q9JK11	Rtn4	2	22	1	1	5	9	14	28	11	1	1.8	2	3.45943	0	0.847997	1	1.32686
Microtubule-associated protein	A0JN25	Mapt	16	36	6	13	9	30	15	36	2.25	2.16667	3.33333	2.4	1.16993	1.11548	1.73697	1.26303	1.32135
Guanine nucleotide-binding protein G(o) subunit alpha	P59215	Gnao1	6	19	1	9	29	30	36	41	3.16667	9	1.03448	1.13889	1.66297	3.16993	0.0489096	0.187627	1.26736
Intersectin 1	D3ZV52	Itsn1	1	16	1	1	1	1	1	2	16	1	1	2	4	0	0	1	1.25
Plasma membrane calcium-transporting ATPase 2	P11506	Atp2b2	1	13	1	1	3	4	11	20	13	1	1.33333	1.81818	3.70044	0	0.415037	0.862496	1.24449
Protein C2cd4c	D3ZLU0	C2cd4c	1	8	1	3	2	3	8	7	8	3	1.5	0.875	3	1.58496	0.584963	-0.192645	1.24432
Potassium voltage-gated channel subfamily B member 2	Q63099	Kcnb2	1	3	1	1	1	2	1	5	3	1	2	5	1.58496	0	1	2.32193	1.22672
Downstream of Stk11	B5DFH0	Dos	1	3	1	1	1	2	1	5	3	1	2	5	1.58496	0	1	2.32193	1.22672
AP-2 complex subunit alpha-2	P18484	Ap2a2	1	20	1	1	18	24	33	37	20	1	1.33333	1.12121	4.32193	0	0.415037	0.165059	1.22551
MAP/microtubule affinity-regulating kinase 3	Q8VHF0	Mark3	1	10	1	1	5	8	7	13	10	1	1.6	1.85714	3.32193	0	0.678072	0.893085	1.22327
Alpha-enolase	P04764	Eno1	11	26	1	11	55	56	35	38	2.36364	11	1.01818	1.08571	1.24101	3.45943	0.0259952	0.118644	1.21127
Protein Wnk2	A0A0G2KAS8	Wnk2	1	4	1	1	1	1	1	7	4	1	1	7	2	0	0	2.80735	1.20184
Netrin receptor UNC5C	Q761X5	Unc5c	1	11	1	1	1	1	2	5	11	1	1	2.5	3.45943	0	0	1.32193	1.19534
Synaptic vesicle membrane protein VAT-1 homolog	Q3MIE4	Vat1	1	6	1	1	1	1	2	9	6	1	1	4.5	2.58496	0	0	2.16993	1.18872
High mobility group protein HMG-I/HMG-Y	Q8K585	Hmga1	7	45	1	5	1	1	6	5	6.42857	5	1	0.833333	2.6845	2.32193	0	-0.263034	1.18585
Vang-like protein 2	P84889	Vangl2	9	29	1	8	29	37	20	16	3.22222	8	1.27586	0.8	1.68806	3	0.351472	-0.321928	1.1794
Cell division control protein 42 homolog	Q8CFN2	Cdc42	1	7	1	1	4	6	2	5	7	1	1.5	2.5	2.80735	0	0.584963	1.32193	1.17856
Guanine nucleotide-binding protein G(I)/G(S)/G(T) subunit beta-2	P54313	Gnb2	1	10	1	1	10	12	7	15	10	1	1.2	2.14286	3.32193	0	0.263034	1.09954	1.17112
Tyrosine-protein phosphatase non-receptor type substrate 1	P97710	Sirpa	1	5	1	1	1	3	3	5	5	1	3	1.66667	2.32193	0	1.58496	0.736966	1.16096
Shootin-1	A0MZ67	Shtn1	1	24	1	1	1	1	1	1	24	1	1	1	4.58496	0	0	0	1.14624
Protein Efr3b	F1LTW9	Efr3b	1	6	1	1	1	1	1	4	6	1	1	4	2.58496	0	0	2	1.14624
Src substrate cortactin	Q66HL2	Cttn	1	4	1	1	1	3	1	2	4	1	3	2	2	0	1.58496	1	1.14624
SNAP-29 protein	Q9JI56	Snap29	1	6	1	1	1	2	1	2	6	1	2	2	2.58496	0	1	1	1.14624
NAD-dependent protein deacetylase sirtuin-2	Q5RJQ4	Sirt2	1	4	1	1	1	6	1	1	4	1	6	1	2	0	2.58496	0	1.14624
Vesicle-associated membrane protein 2	P63045	Vamp2	4	20	1	5	11	9	16	18	5	5	0.818182	1.125	2.32193	2.32193	-0.289507	0.169925	1.13107
ADP-ribosylation factor 3	P61206	Arf3	7	23	1	7	33	33	29	29	3.28571	7	1	1	1.71621	2.80735	0	0	1.13089
Serine/threonine-protein kinase MARK1	O08678	Mark1	1	8	1	1	4	5	4	9	8	1	1.25	2.25	3	0	0.321928	1.16993	1.12296
Cell division control protein 42 homolog	A0A0G2JSM8	Cdc42	1	6	1	1	4	6	2	5	6	1	1.5	2.5	2.58496	0	0.584963	1.32193	1.12296
Protein RGD1562084	D3ZYW8	RGD1562084	1	8	1	1	3	4	7	14	8	1	1.33333	2	3	0	0.415037	1	1.10376
WD repeat domain phosphoinositide-interacting protein 2	Q6AY57	Wipi2	1	5	1	1	2	2	1	4	5	1	1	4	2.32193	0	0	2	1.08048
Potassium voltage-gated channel subfamily B member 2	F1LVV2	Kcnb2	1	2	1	1	1	2	1	5	2	1	2	5	1	0	1	2.32193	1.08048
Protein Pcdh1	A0A0G2K6T9	Pcdh1	1	8	1	1	2	3	9	14	8	1	1.5	1.55556	3	0	0.584963	0.63743	1.0556
Protein Trio	F1M0Z1	Trio	1	3	1	1	1	3	1	2	3	1	3	2	1.58496	0	1.58496	1	1.04248
Lipid phosphate phosphatase-related protein type 1	Q6WAY2	Lppr1	1	2	1	1	1	3	1	3	2	1	3	3	1	0	1.58496	1.58496	1.04248
Gamma-aminobutyric acid type B receptor subunit 2	O88871	Gabbr2	1	7	1	1	1	1	2	5	7	1	1	2.5	2.80735	0	0	1.32193	1.03232
Protein Syt7	Q62747	Syt7	1	5	1	1	2	2	2	7	5	1	1	3.5	2.32193	0	0	1.80735	1.03232
Kinase D-interacting substrate of 220 kDa	Q9EQG6	Kidins220	1	4	1	1	1	1	3	13	4	1	1	4.33333	2	0	0	2.11548	1.02887
Ras-related protein Rab-3A	P63012	Rab3a	9	18	1	10	26	25	35	31	2	10	0.961538	0.885714	1	3.32193	-0.0565835	-0.175087	1.02256
28 kDa heat- and acid-stable phosphoprotein	Q62785	Pdap1	1	5	1	1	1	1	3	10	5	1	1	3.33333	2.32193	0	0	1.73697	1.01472
Guanine nucleotide-binding protein subunit beta-4	O35353	Gnb4	1	7	1	1	5	5	3	7	7	1	1	2.33333	2.80735	0	0	1.22239	1.00744
Sodium/potassium-transporting ATPase subunit alpha-3	P06687	Atp1a3	1	14	1	1	35	30	46	62	14	1	0.857143	1.34783	3.80735	0	-0.222392	0.430634	1.0039
Adaptor-related protein complex 3, delta 1 subunit, isoform CRA_b	B5DFK6	Ap3d1	9	27	1	6	20	17	33	34	3	6	0.85	1.0303	1.58496	2.58496	-0.234465	0.0430687	0.994632
Heat shock cognate 71 kDa protein	P63018	Hspa8	23	57	3	19	47	46	65	64	2.47826	6.33333	0.978723	0.984615	1.30933	2.66297	-0.0310269	-0.0223678	0.979725
Gamma-aminobutyric acid (GABA) B receptor 1	Q6MFX8	Gabbr1	1	12	1	1	1	1	4	5	12	1	1	1.25	3.58496	0	0	0.321928	0.976723
Potassium voltage-gated channel subfamily KQT member 2	F1M6X3	Kcnq2	1	3	1	1	1	1	1	5	3	1	1	5	1.58496	0	0	2.32193	0.976723
Ras-related protein Rab-3C	P62824	Rab3c	4	10	1	6	13	12	23	24	2.5	6	0.923077	1.04348	1.32193	2.58496	-0.115477	0.0614005	0.963203
ELKS/Rab6-interacting/CAST family member 1	Q811U3	Erc1	1	7	1	1	1	1	1	2	7	1	1	2	2.80735	0	0	1	0.951839
Protein Pdzd4	D3ZLI9	Pdzd4	1	2	1	1	1	1	1	7	2	1	1	7	1	0	0	2.80735	0.951839
Protein Rabl6	D3ZKQ4	Rabl6	6	11	1	2	2	4	5	9	1.83333	2	2	1.8	0.874469	1	1	0.847997	0.930617
Pannexin-1	P60570	Panx1	1	5	1	2	6	5	4	6	5	2	0.833333	1.5	2.32193	1	-0.263034	0.584963	0.910964
Dihydropyrimidinase-related protein 3	Q62952	Dpysl3	15	36	3	13	53	62	55	55	2.4	4.33333	1.16981	1	1.26303	2.11548	0.226276	0	0.901197
Netrin receptor DCC	Q63155	Dcc	1	4	1	1	1	1	1	3	4	1	1	3	2	0	0	1.58496	0.896241
Protein Pcdh17	D3ZPN0	Pcdh17	1	3	1	1	1	1	1	4	3	1	1	4	1.58496	0	0	2	0.896241
Protein Sema4d	D3ZYR4	Sema4d	1	4	1	1	1	1	1	3	4	1	1	3	2	0	0	1.58496	0.896241
Palmdelphin	Q4KM62	Palmd	1	3	1	1	1	1	1	4	3	1	1	4	1.58496	0	0	2	0.896241
NADH dehydrogenase [ubiquinone] 1 alpha subcomplex subunit 11	Q80W89	Ndufa11	1	2	1	1	1	3	1	2	2	1	3	2	1	0	1.58496	1	0.896241
V-type proton ATPase subunit B, brain isoform	P62815	Atp6v1b2	3	9	1	3	18	20	24	28	3	3	1.11111	1.16667	1.58496	1.58496	0.152003	0.222392	0.88608
Heat shock protein HSP 90-beta	P34058	Hsp90ab1	11	31	1	7	62	47	69	53	2.81818	7	0.758065	0.768116	1.49476	2.80735	-0.399607	-0.380604	0.880477
Reticulon-3	Q6RJR6	Rtn3	1	5	1	2	9	9	7	8	5	2	1	1.14286	2.32193	1	0	0.192645	0.878643
Protein NDRG1	Q6JE36	Ndrg1	1	4	1	1	7	5	1	4	4	1	0.714286	4	2	0	-0.485427	2	0.878643
14-3-3 protein zeta/delta	P63102	Ywhaz	6	23	2	5	12	15	19	18	3.83333	2.5	1.25	0.947368	1.9386	1.32193	0.321928	-0.0780025	0.876113
Synaptophysin	P07825	Syp	3	8	1	3	12	13	11	14	2.66667	3	1.08333	1.27273	1.41504	1.58496	0.115477	0.347923	0.86585
LOC681996 protein	B0BN63	Ahsa1	1	11	1	1	1	1	1	1	11	1	1	1	3.45943	0	0	0	0.864858
Synapsin-2	Q63537	Syn2	2	11	1	3	17	9	28	35	5.5	3	0.529412	1.25	2.45943	1.58496	-0.917538	0.321928	0.862196
Synaptic vesicle glycoprotein 2A	Q02563	Sv2a	1	7	1	1	8	7	9	16	7	1	0.875	1.77778	2.80735	0	-0.192645	0.830075	0.861196
Adaptor protein complex AP-2, alpha 1 subunit (Predicted)	D3ZUY8	Ap2a1	1	16	1	1	24	17	33	31	16	1	0.708333	0.939394	4	0	-0.4975	-0.0901978	0.853076
D-beta-hydroxybutyrate dehydrogenase, mitochondrial	P29147	Bdh1	1	10	1	1	12	12	23	23	10	1	1	1	3.32193	0	0	0	0.830482
Ras-related protein Rab-13	P35286	Rab13	1	3	1	1	3	5	3	6	3	1	1.66667	2	1.58496	0	0.736966	1	0.830482
MARCKS-related protein	Q9EPH2	Marcksl1	1	4	1	1	4	6	3	5	4	1	1.5	1.66667	2	0	0.584963	0.736966	0.830482
Beta-synuclein	Q63754	Sncb	1	5	1	1	1	1	1	2	5	1	1	2	2.32193	0	0	1	0.830482
Calponin-3	P37397	Cnn3	1	6	1	1	1	1	3	5	6	1	1	1.66667	2.58496	0	0	0.736966	0.830482
Syntaxin-1A	P32851	Stx1a	1	5	1	1	2	4	3	3	5	1	2	1	2.32193	0	1	0	0.830482
Septin-9	Q9QZR6	42622	1	5	1	1	1	2	1	1	5	1	2	1	2.32193	0	1	0	0.830482
Protein Esyt2	D3ZJ32	Esyt2	1	5	1	1	1	2	1	1	5	1	2	1	2.32193	0	1	0	0.830482
Adenomatous polyposis coli protein	P70478	Apc	1	5	1	1	1	1	1	2	5	1	1	2	2.32193	0	0	1	0.830482
Transmembrane protein 35	Q6JAM9	Tmem35	1	3	1	1	1	2	3	5	3	1	2	1.66667	1.58496	0	1	0.736966	0.830482
Rho GDP-dissociation inhibitor 1	Q5XI73	Arhgdia	1	5	1	1	4	3	2	5	5	1	0.75	2.5	2.32193	0	-0.415037	1.32193	0.807205
Drebrin	Q07266	Dbn1	1	8	1	1	1	2	19	11	8	1	2	0.578947	3	0	1	-0.788496	0.802876
Serine/threonine-protein kinase DCLK1	O08875	Dclk1	1	6	1	2	11	6	5	7	6	2	0.545455	1.4	2.58496	1	-0.874469	0.485427	0.79898
Cofilin-1	P45592	Cfl1	3	10	1	4	21	17	25	21	3.33333	4	0.809524	0.84	1.73697	2	-0.304855	-0.251539	0.795143
Glycogen synthase kinase-3 alpha	P18265	Gsk3a	1	8	1	1	18	17	10	12	8	1	0.944444	1.2	3	0	-0.0824622	0.263034	0.795143
Gamma-adducin	Q62847	Add3	1	3	1	1	1	1	1	3	3	1	1	3	1.58496	0	0	1.58496	0.792481
NT-3 growth factor receptor	Q03351	Ntrk3	1	3	1	1	2	3	1	2	3	1	1.5	2	1.58496	0	0.584963	1	0.792481
TIP41-like protein	A2VCX1	Tiprl	1	1	1	1	1	3	1	3	1	1	3	3	0	0	1.58496	1.58496	0.792481
Vesicle-associated membrane protein-associated protein B	Q9Z269	Vapb	1	3	1	1	1	2	2	3	3	1	2	1.5	1.58496	0	1	0.584963	0.792481
Protein Tnik	A0A0G2K490	Tnik	1	6	1	1	4	6	5	5	6	1	1.5	1	2.58496	0	0.584963	0	0.792481
EH domain-containing protein 1	Q641Z6	Ehd1	1	7	1	1	12	14	13	14	7	1	1.16667	1.07692	2.80735	0	0.222392	0.106915	0.784166
ATP-dependent 6-phosphofructokinase, platelet type	P47860	Pfkp	1	7	1	1	13	13	20	24	7	1	1	1.2	2.80735	0	0	0.263034	0.767597
1-phosphatidylinositol 4,5-bisphosphate phosphodiesterase beta-1	P10687	Plcb1	1	10	1	1	3	1	2	5	10	1	0.333333	2.5	3.32193	0	-1.58496	1.32193	0.764723
V-type proton ATPase subunit C 1	Q5FVI6	Atp6v1c1	1	4	1	1	9	10	8	15	4	1	1.11111	1.875	2	0	0.152003	0.906891	0.764723
Sodium/potassium-transporting ATPase subunit alpha-1	P06685	Atp1a1	1	7	1	1	20	17	26	36	7	1	0.85	1.38462	2.80735	0	-0.234465	0.469485	0.760594
Protein Edil3	F1M6P8	Edil3	1	8	1	1	1	1	1	1	8	1	1	1	3	0	0	0	0.75
Alpha-synuclein	P37377	Snca	1	8	1	1	1	1	1	1	8	1	1	1	3	0	0	0	0.75
G protein-coupled receptor 50	G3V7H9	Gpr50	1	8	1	1	1	1	1	1	8	1	1	1	3	0	0	0	0.75
Protein LOC100360137	D3ZP49	LOC100910678	1	8	1	1	1	1	1	1	8	1	1	1	3	0	0	0	0.75
Protein Frmd3	D3ZR47	Frmd3	1	2	1	1	1	2	1	2	2	1	2	2	1	0	1	1	0.75
Microtubule-actin cross-linking factor 1	A0A0G2JU82	Macf1	1	2	1	1	1	1	1	4	2	1	1	4	1	0	0	2	0.75
Probable G-protein-coupled receptor 158	A0A0A0MY13	Gpr158	1	2	1	1	1	1	1	4	2	1	1	4	1	0	0	2	0.75
14-3-3 protein beta/alpha	P35213	Ywhab	4	14	2	4	12	13	19	20	3.5	2	1.08333	1.05263	1.80735	1	0.115477	0.0740006	0.749208
AP-2 complex subunit mu	P84092	Ap2m1	5	17	1	3	26	22	27	24	3.4	3	0.846154	0.888889	1.76553	1.58496	-0.241008	-0.169925	0.734891
ATP-dependent 6-phosphofructokinase, liver type	P30835	Pfkl	1	8	1	1	12	12	18	17	8	1	1	0.944444	3	0	0	-0.0824622	0.729384
Cytosolic acyl coenzyme A thioester hydrolase	Q64559	Acot7	1	6	1	1	11	10	8	11	6	1	0.909091	1.375	2.58496	0	-0.137504	0.459432	0.726723
Protein RUFY3	Q5FVJ0	Rufy3	1	9	1	1	14	16	11	8	9	1	1.14286	0.727273	3.16993	0	0.192645	-0.459432	0.725785
Protein Atp6v1a	D4A133	Atp6v1a	2	11	1	1	25	24	22	31	5.5	1	0.96	1.40909	2.45943	0	-0.0588937	0.494765	0.723826
cAMP-dependent protein kinase catalytic subunit alpha	P27791	Prkaca	2	8	1	2	19	17	13	13	4	2	0.894737	1	2	1	-0.160465	0	0.709884
Protein Otud7a	D4ABZ4	Otud7a	1	7	1	1	1	1	1	1	7	1	1	1	2.80735	0	0	0	0.701839
Ras-related protein Rab-21	Q6AXT5	Rab21	1	7	1	1	6	4	4	6	7	1	0.666667	1.5	2.80735	0	-0.584963	0.584963	0.701839
Ras-related protein Rab-6A	Q9WVB1	Rab6a	2	10	1	1	16	19	19	21	5	1	1.1875	1.10526	2.32193	0	0.247928	0.14439	0.678561
4F2 cell-surface antigen heavy chain	A0A0H2UHQ0	Slc3a2	1	13	1	1	15	9	6	5	13	1	0.6	0.833333	3.70044	0	-0.736966	-0.263034	0.67511
Dynamin-1	P21575	Dnm1	1	7	1	1	19	15	23	27	7	1	0.789474	1.17391	2.80735	0	-0.341037	0.231326	0.674411
Dynein light chain 2, cytoplasmic	Q78P75	Dynll2	1	5	1	1	6	6	4	5	5	1	1	1.25	2.32193	0	0	0.321928	0.660964
GTP-binding nuclear protein Ran	P62828	Ran	7	14	1	4	28	23	19	18	2	4	0.821429	0.947368	1	2	-0.283793	-0.0780025	0.659551
Fructose-bisphosphate aldolase A	P05065	Aldoa	2	24	1	1	2	1	1	1	12	1	0.5	1	3.58496	0	-1	0	0.646241
Synaptotagmin-5	P47861	Syt5	1	3	1	1	1	1	1	2	3	1	1	2	1.58496	0	0	1	0.646241
Sideroflexin-1	Q63965	Sfxn1	1	6	1	1	20	19	19	20	6	1	0.95	1.05263	2.58496	0	-0.0740006	0.0740006	0.646241
Protein Amer2	A0A0G2JWK6	Amer2	1	6	1	1	1	1	1	1	6	1	1	1	2.58496	0	0	0	0.646241
Protein RER1	Q498C8	Rer1	1	4	1	1	2	3	2	2	4	1	1.5	1	2	0	0.584963	0	0.646241
Calcium-activated potassium channel subunit alpha-1	Q62976	Kcnma1	1	3	1	1	1	1	1	2	3	1	1	2	1.58496	0	0	1	0.646241
Brain-specific angiogenesis inhibitor 3 (Predicted)	D4A831	Adgrb3	1	6	1	1	1	1	1	1	6	1	1	1	2.58496	0	0	0	0.646241
Protein Dnajc6	A0A0G2JY26	Dnajc6	1	3	1	1	1	2	1	1	3	1	2	1	1.58496	0	1	0	0.646241
Rho GTPase-activating protein 39	F1LR18	Arhgap39	1	3	1	1	1	1	1	2	3	1	1	2	1.58496	0	0	1	0.646241
Receptor-type tyrosine-protein phosphatase R	O08617	Ptprr	1	3	1	1	1	1	1	2	3	1	1	2	1.58496	0	0	1	0.646241
Protein Camsap3	A0A0G2K5C0	Camsap3	1	2	1	1	1	1	1	3	2	1	1	3	1	0	0	1.58496	0.646241
Protein Tbc1d24	A0A0G2K5B0	Tbc1d24	1	2	1	1	1	1	1	3	2	1	1	3	1	0	0	1.58496	0.646241
Protein bassoon	O88778	Bsn	1	1	1	1	1	1	1	6	1	1	1	6	0	0	0	2.58496	0.646241
Protein Tbc1d10b	D3ZSY8	Tbc1d10b	1	2	1	1	1	1	2	6	2	1	1	3	1	0	0	1.58496	0.646241
Vitamin K epoxide reductase complex subunit 1-like protein 1	Q6TEK3	Vkorc1l1	1	2	1	1	2	2	1	3	2	1	1	3	1	0	0	1.58496	0.646241
14-3-3 protein theta	P68255	Ywhaq	5	18	2	5	15	13	17	13	3.6	2.5	0.866667	0.764706	1.848	1.32193	-0.206451	-0.387023	0.644113
Ac1075 (Fragment)	Q7TQ88	Rab10	2	6	3	4	18	22	24	29	3	1.33333	1.22222	1.20833	1.58496	0.415037	0.289507	0.273018	0.640631
Dynein light chain 1, cytoplasmic	P63170	Dynll1	1	6	1	1	6	5	7	8	6	1	0.833333	1.14286	2.58496	0	-0.263034	0.192645	0.628643
Protein Psd3	D3ZFY7	Psd3	2	17	1	1	8	5	14	15	8.5	1	0.625	1.07143	3.08746	0	-0.678072	0.0995357	0.627232
Fumarate hydratase, mitochondrial	P14408	Fh	1	6	1	1	14	11	17	20	6	1	0.785714	1.17647	2.58496	0	-0.347923	0.234465	0.617876
RAB10, member RAS oncogene family	Q5RKJ9	Rab10	5	14	3	4	18	22	24	29	2.8	1.33333	1.22222	1.20833	1.48543	0.415037	0.289507	0.273018	0.615747
Ras-related protein Rab-11B	O35509	Rab11b	2	6	1	1	10	15	14	17	3	1	1.5	1.21429	1.58496	0	0.584963	0.280108	0.612508
ATP synthase subunit O, mitochondrial	Q06647	Atp5o	1	6	1	1	13	11	16	17	6	1	0.846154	1.0625	2.58496	0	-0.241008	0.0874628	0.607854
Citrate synthase, mitochondrial	Q8VHF5	Cs	1	5	1	1	6	9	24	17	5	1	1.5	0.708333	2.32193	0	0.584963	-0.4975	0.602348
Histone H1.0	P43278	H1f0	7	8	3	3	1	4	7	8	1.14286	1	4	1.14286	0.192645	0	2	0.192645	0.596323
Visinin-like protein 1	P62762	Vsnl1	1	3	1	1	1	1	3	5	3	1	1	1.66667	1.58496	0	0	0.736966	0.580482
Protein O-GlcNAcase	Q8VIJ5	Mgea5	1	2	1	1	2	5	3	3	2	1	2.5	1	1	0	1.32193	0	0.580482
Fructose-bisphosphate aldolase C	P09117	Aldoc	1	5	1	1	1	1	1	1	5	1	1	1	2.32193	0	0	0	0.580482
Septin-2	Q91Y81	42615	1	5	1	1	1	1	1	1	5	1	1	1	2.32193	0	0	0	0.580482
Proliferation-associated protein 2G4	Q6AYD3	Pa2g4	1	8	1	1	1	1	8	5	8	1	1	0.625	3	0	0	-0.678072	0.580482
Actin-related protein 2	Q5M7U6	Actr2	1	2	1	1	2	3	3	5	2	1	1.5	1.66667	1	0	0.584963	0.736966	0.580482
Transferrin receptor protein 1 (Fragment)	Q99376	Tfrc	1	3	1	1	9	7	8	17	3	1	0.777778	2.125	1.58496	0	-0.36257	1.08746	0.577464
Chaperonin subunit 8 (Theta) (Predicted), isoform CRA_a	D4ACB8	Cct8	6	17	1	2	30	27	25	24	2.83333	2	0.9	0.96	1.5025	1	-0.152003	-0.0588937	0.572901
14-3-3 protein gamma	P61983	Ywhag	5	17	1	1	7	10	11	11	3.4	1	1.42857	1	1.76553	0	0.514573	0	0.570027
Afg3l2 protein	Q5BJM6	Afg3l2	1	3	1	1	2	2	5	8	3	1	1	1.6	1.58496	0	0	0.678072	0.565759
Ras-related C3 botulinum toxin substrate 1	Q6RUV5	Rac1	1	6	1	1	10	8	9	9	6	1	0.8	1	2.58496	0	-0.321928	0	0.565759
Asparagine-linked glycosylation 2 homolog (Yeast, alpha-1,3-mannosyltransferase), isoform CRA_a	G3V6U3	Alg2	2	11	1	1	15	14	27	25	5.5	1	0.933333	0.925926	2.45943	0	-0.0995357	-0.111031	0.562216
14-3-3 protein epsilon	P62260	Ywhae	6	20	2	3	11	9	14	16	3.33333	1.5	0.818182	1.14286	1.73697	0.584963	-0.289507	0.192645	0.556267
Sodium/potassium-transporting ATPase subunit beta-1	P07340	Atp1b1	1	2	1	1	6	5	4	11	2	1	0.833333	2.75	1	0	-0.263034	1.45943	0.549099
Liprin-alpha-3	Q91Z79	Ppfia3	1	3	1	1	1	1	4	6	3	1	1	1.5	1.58496	0	0	0.584963	0.542481
Ketimine reductase mu-crystallin	Q9QYU4	Crym	1	2	1	1	3	7	22	21	2	1	2.33333	0.954545	1	0	1.22239	-0.0671142	0.53882
ADP-ribosylation factor 4	P61751	Arf4	3	14	1	1	28	24	25	27	4.66667	1	0.857143	1.08	2.22239	0	-0.222392	0.111031	0.527758
Ras-related protein Rab-1A	Q6NYB7	Rab1A	5	12	2	4	24	20	25	26	2.4	2	0.833333	1.04	1.26303	1	-0.263034	0.0565835	0.514146
GPI inositol-deacylase	Q765A7	Pgap1	5	5	1	1	1	3	8	11	1	1	3	1.375	0	0	1.58496	0.459432	0.511099
Inactive hydroxysteroid dehydrogenase-like protein 1	Q4V8B7	Hsdl1	1	4	1	1	10	14	11	8	4	1	1.4	0.727273	2	0	0.485427	-0.459432	0.506499
Flot1 protein	Q6P2A7	Flot1	4	3	1	1	2	4	7	19	0.75	1	2	2.71429	-0.415037	0	1	1.44057	0.506384
Protein Tenm4	F1LZ38	Tenm4	1	4	1	1	1	1	1	1	4	1	1	1	2	0	0	0	0.5
ERC protein 2	Q8K3M6	Erc2	1	4	1	1	1	1	1	1	4	1	1	1	2	0	0	0	0.5
CDC42 effector protein (Rho GTPase binding) 4 (Predicted), isoform CRA_a	B1WC33	Cdc42ep4	1	4	1	1	1	1	1	1	4	1	1	1	2	0	0	0	0.5
Protein Ehbp1	F1LVX2	Ehbp1	1	4	1	1	1	1	1	1	4	1	1	1	2	0	0	0	0.5
Electroneutral sodium bicarbonate exchanger 1	Q6RVG2	Slc4a8	1	5	1	1	1	1	5	4	5	1	1	0.8	2.32193	0	0	-0.321928	0.5
Protein Rac2	Q5U1Y2	Rac2	1	4	1	1	1	1	1	1	4	1	1	1	2	0	0	0	0.5
Stathmin-2	P21818	Stmn2	1	2	1	1	2	2	2	4	2	1	1	2	1	0	0	1	0.5
Phosphatidylinositol 4-phosphate 5-kinase type-1 gamma	Q3MID5	Pip5k1c	1	4	1	1	1	1	1	1	4	1	1	1	2	0	0	0	0.5
Anoctamin	A0A0G2K5K1	Ano8	1	4	1	1	1	1	1	1	4	1	1	1	2	0	0	0	0.5
60S acidic ribosomal protein P1	P19944	Rplp1	1	4	1	1	1	1	2	2	4	1	1	1	2	0	0	0	0.5
Protein Vps51	F1M4I4	Vps51	1	4	1	1	1	1	1	1	4	1	1	1	2	0	0	0	0.5
Crk-like protein	Q5U2U2	Crkl	1	4	1	1	1	1	1	1	4	1	1	1	2	0	0	0	0.5
Protein Tmem263	B2RZ08	Tmem263	1	4	1	1	1	1	1	1	4	1	1	1	2	0	0	0	0.5
Protein Rac2	Q5U1Y2	Rac2	1	4	1	1	1	1	1	1	4	1	1	1	2	0	0	0	0.5
Guanine nucleotide-binding protein subunit gamma (Fragment)	O35355		1	4	1	1	1	1	1	1	4	1	1	1	2	0	0	0	0.5
EF-hand domain-containing protein D2	Q4FZY0	Efhd2	1	4	1	1	1	1	1	1	4	1	1	1	2	0	0	0	0.5
Wiskott-Aldrich syndrome protein family member 1	Q5BJU7	Wasf1	1	2	1	1	1	2	1	1	2	1	2	1	1	0	1	0	0.5
Protein phosphatase 1 regulatory subunit 11	Q6MFY6	Ppp1r11	1	1	1	1	1	1	1	4	1	1	1	4	0	0	0	2	0.5
Protein Ddx6	D3ZD73	Ddx6	1	2	1	1	1	2	2	2	2	1	2	1	1	0	1	0	0.5
Uncharacterized protein	D3ZES7	Plxna4	1	4	1	1	1	1	1	1	4	1	1	1	2	0	0	0	0.5
V-type proton ATPase 16 kDa proteolipid subunit	P63081	Atp6v0c	2	4	1	1	2	2	1	2	2	1	1	2	1	0	0	1	0.5
Potassium channel tetramerisation domain containing 8 (Predicted)	A6Y7S3	Kctd8	1	4	1	1	1	1	1	1	4	1	1	1	2	0	0	0	0.5
Cysteine-rich protein 2	P36201	Crip2	1	2	1	1	1	1	1	2	2	1	1	2	1	0	0	1	0.5
Protein Xpr1	A0A0G2JXZ7	Xpr1	1	1	1	1	1	1	1	4	1	1	1	4	0	0	0	2	0.5
Protein Ppfia2	F1M8A4	Ppfia2	1	2	1	1	1	1	1	2	2	1	1	2	1	0	0	1	0.5
Receptor expression-enhancing protein	D4A193	Reep1	1	2	1	1	1	1	1	2	2	1	1	2	1	0	0	1	0.5
Mitochondrial dicarboxylate carrier	O89035	Slc25a10	1	1	1	1	3	6	1	2	1	1	2	2	0	0	1	1	0.5
PRA1 family protein 3	Q9ES40	Arl6ip5	1	2	1	1	2	2	1	2	2	1	1	2	1	0	0	1	0.5
Dolichyl-diphosphooligosaccharide--protein glycosyltransferase subunit DAD1	P61805	Dad1	1	2	1	1	2	2	1	2	2	1	1	2	1	0	0	1	0.5
MAL2A	Q7TPB7	Mal2	1	2	1	1	1	1	1	2	2	1	1	2	1	0	0	1	0.5
F-BAR domain only protein 2	A0A0A0MXX8	Fcho2	1	1	1	1	1	2	1	2	1	1	2	2	0	0	1	1	0.5
CLIP-associating protein 2	Q99JD4	Clasp2	1	1	1	1	1	1	1	4	1	1	1	4	0	0	0	2	0.5
Sideroflexin	Q6P6T0	Sfxn3	2	6	1	1	23	26	20	23	3	1	1.13043	1.15	1.58496	0	0.176878	0.201634	0.490869
Ras-related protein Rab-1B	P10536	Rab1b	3	11	1	1	19	17	19	22	3.66667	1	0.894737	1.15789	1.87447	0	-0.160465	0.211504	0.481377
Vesicle-fusing ATPase	Q9QUL6	Nsf	1	6	1	1	22	15	38	35	6	1	0.681818	0.921053	2.58496	0	-0.552541	-0.118644	0.478444
ADP-ribosylation factor 6	P62332	Arf6	1	2	1	1	2	3	4	5	2	1	1.5	1.25	1	0	0.584963	0.321928	0.476723
Protein Diras2	D3ZHX3	Diras2	1	1	1	1	4	3	1	5	1	1	0.75	5	0	0	-0.415037	2.32193	0.476723
Mitochondrial 2-oxoglutarate/malate carrier protein	P97700	Slc25a11	1	4	1	1	14	13	22	22	4	1	0.928571	1	2	0	-0.106915	0	0.473271
14-3-3 protein eta	P68511	Ywhah	5	16	1	1	8	10	11	10	3.2	1	1.25	0.909091	1.67807	0	0.321928	-0.137504	0.465624
Acetyl-CoA acetyltransferase, mitochondrial	P17764	Acat1	1	2	1	1	4	5	12	17	2	1	1.25	1.41667	1	0	0.321928	0.5025	0.456107
Protein Map4k4	A0A0G2K7W4	Map4k4	1	6	1	1	6	8	7	3	6	1	1.33333	0.428571	2.58496	0	0.415037	-1.22239	0.444402
Ras-related protein Rab-2A	P05712	Rab2a	9	17	1	2	16	16	21	19	1.88889	2	1	0.904762	0.917538	1	0	-0.14439	0.443287
Protein Atp6v1h	A0A0G2K9J2	Atp6v1h	3	9	1	1	15	16	15	16	3	1	1.06667	1.06667	1.58496	0	0.0931094	0.0931094	0.442795
Ras-related protein Rab-7a	P09527	Rab7a	3	9	1	1	14	14	16	18	3	1	1	1.125	1.58496	0	0	0.169925	0.438722
Dihydropyrimidinase-related protein 1	Q62950	Crmp1	21	39	8	13	61	63	53	57	1.85714	1.625	1.03279	1.07547	0.893085	0.70044	0.0465426	0.10497	0.436259
cAMP-dependent protein kinase type II-beta regulatory subunit	P12369	Prkar2b	1	3	1	1	4	5	9	8	3	1	1.25	0.888889	1.58496	0	0.321928	-0.169925	0.434241
Eukaryotic translation initiation factor 5	Q07205	Eif5	1	5	1	1	1	1	3	2	5	1	1	0.666667	2.32193	0	0	-0.584963	0.434241
Peroxiredoxin-1	Q63716	Prdx1	1	5	1	1	16	9	6	7	5	1	0.5625	1.16667	2.32193	0	-0.830075	0.222392	0.428561
ADP-ribosylation factor 5	P84083	Arf5	5	17	1	1	29	30	28	26	3.4	1	1.03448	0.928571	1.76553	0	0.0489096	-0.106915	0.426882
ADP/ATP translocase 2	Q09073	Slc25a5	17	36	8	12	76	79	80	79	2.11765	1.5	1.03947	0.9875	1.08246	0.584963	0.0558532	-0.0181473	0.426283
Actin-related protein 3	Q4V7C7	Actr3	1	4	1	1	1	1	5	4	4	1	1	0.8	2	0	0	-0.321928	0.419518
Ras-related C3 botulinum toxin substrate 1	A0A0G2K0X4	Rac1	1	4	1	1	10	8	9	9	4	1	0.8	1	2	0	-0.321928	0	0.419518
Ubiquitin-conjugating enzyme E2 N	Q9EQX9	Ube2n	1	2	1	1	5	2	1	4	2	1	0.4	4	1	0	-1.32193	2	0.419518
AP-1 complex subunit mu-1	Q32Q06	Ap1m1	1	3	1	1	5	4	3	4	3	1	0.8	1.33333	1.58496	0	-0.321928	0.415037	0.419518
ATP synthase subunit gamma, mitochondrial	P35435	Atp5c1	7	10	2	5	24	24	27	24	1.42857	2.5	1	0.888889	0.514573	1.32193	0	-0.169925	0.416644
Cullin-associated NEDD8-dissociated protein 1	P97536	Cand1	2	7	1	1	22	23	15	13	3.5	1	1.04545	0.866667	1.80735	0	0.0641303	-0.206451	0.416259
Calcium/calmodulin-dependent protein kinase type II subunit alpha	P11275	Camk2a	8	20	2	4	27	19	29	25	2.5	2	0.703704	0.862069	1.32193	1	-0.50696	-0.214125	0.400211
Guanine nucleotide-binding protein subunit beta-2-like 1	P63245	Gnb2l1	14	17	2	8	36	32	23	16	1.21429	4	0.888889	0.695652	0.280108	2	-0.169925	-0.523562	0.396655
Protein Slc25a12	F1LX07	Slc25a12	5	15	1	1	1	1	1	1	3	1	1	1	1.58496	0	0	0	0.396241
Protein Palm3	D4A1J3	Palm3	1	3	1	1	1	1	1	1	3	1	1	1	1.58496	0	0	0	0.396241
Protein Elfn2	D3ZH36	Elfn2	1	3	1	1	1	1	1	1	3	1	1	1	1.58496	0	0	0	0.396241
Protein Prmt8	F1LWG2	Prmt8	1	3	1	1	1	1	2	2	3	1	1	1	1.58496	0	0	0	0.396241
Roundabout homolog 1	A0A0G2JW21	Robo1	1	3	1	1	1	1	1	1	3	1	1	1	1.58496	0	0	0	0.396241
Arf-GAP with GTPase, ANK repeat and PH domain-containing protein 2	Q8CGU4	Agap2	1	3	1	1	1	1	1	1	3	1	1	1	1.58496	0	0	0	0.396241
Lipid phosphate phosphatase-related protein type 2	Q6W5G4	Lppr2	1	3	1	1	1	1	1	1	3	1	1	1	1.58496	0	0	0	0.396241
WD repeat-containing protein 44	Q9R037	Wdr44	1	3	1	1	1	1	1	1	3	1	1	1	1.58496	0	0	0	0.396241
Up-regulated during skeletal muscle growth protein 5	Q9JJW3	Usmg5	1	3	1	1	3	3	3	3	3	1	1	1	1.58496	0	0	0	0.396241
Complexin-2	P84087	Cplx2	1	3	1	1	1	1	1	1	3	1	1	1	1.58496	0	0	0	0.396241
Leucine-rich repeat-containing protein 4B	P0CC10	Lrrc4b	1	3	1	1	1	1	1	1	3	1	1	1	1.58496	0	0	0	0.396241
Protein-tyrosine-phosphatase	Q4JFL6		1	3	1	1	1	1	1	1	3	1	1	1	1.58496	0	0	0	0.396241
Protein Plxna1	D3Z981	Plxna1	1	3	1	1	1	1	1	1	3	1	1	1	1.58496	0	0	0	0.396241
Protein Shb	D3ZN31	Shb	1	3	1	1	1	1	1	1	3	1	1	1	1.58496	0	0	0	0.396241
Mitochondrial pyruvate carrier 2	P38718	Mpc2	1	3	1	1	6	6	5	5	3	1	1	1	1.58496	0	0	0	0.396241
Large neutral amino acids transporter small subunit 1	Q63016	Slc7a5	1	3	1	1	8	8	7	7	3	1	1	1	1.58496	0	0	0	0.396241
Segment polarity protein dishevelled homolog DVL-1	Q9WVB9	Dvl1	1	1	1	1	1	1	1	3	1	1	1	3	0	0	0	1.58496	0.396241
Protein RGD1559896	D3ZY47	RGD1559896	1	1	1	1	1	1	1	3	1	1	1	3	0	0	0	1.58496	0.396241
Protein Pcdh9	F1LS01	Pcdh9	1	3	1	1	1	1	1	1	3	1	1	1	1.58496	0	0	0	0.396241
Voltage-dependent calcium channel gamma-8 subunit	Q8VHW5	Cacng8	1	1	1	1	1	1	1	3	1	1	1	3	0	0	0	1.58496	0.396241
Gamma-aminobutyric acid receptor-associated protein-like 1	Q0VGK0	Gabarapl1	1	3	1	1	1	1	1	1	3	1	1	1	1.58496	0	0	0	0.396241
Myristoylated alanine-rich C-kinase substrate	P30009	Marcks	1	6	1	1	8	4	6	6	6	1	0.5	1	2.58496	0	-1	0	0.396241
Tryptophan--tRNA ligase, cytoplasmic	Q6P7B0	Wars	4	6	1	1	19	26	13	19	1.5	1	1.36842	1.46154	0.584963	0	0.452512	0.547488	0.396241
Coronin	G3V624	Coro1c	8	6	1	1	1	2	1	2	0.75	1	2	2	-0.415037	0	1	1	0.396241
Sodium-driven chloride bicarbonate exchanger	Q80ZA5	Slc4a10	1	4	1	1	1	1	4	3	4	1	1	0.75	2	0	0	-0.415037	0.396241
Neuropilin-2	O35276	Nrp2	1	2	1	1	1	1	2	3	2	1	1	1.5	1	0	0	0.584963	0.396241
NADH-ubiquinone oxidoreductase chain 4	P05508	Mtnd4	1	1	1	1	2	3	1	2	1	1	1.5	2	0	0	0.584963	1	0.396241
Protein Cyfip1	A0A0G2K472	Cyfip1	1	7	1	1	12	8	11	7	7	1	0.666667	0.636364	2.80735	0	-0.584963	-0.652077	0.392579
Calcium/calmodulin-dependent protein kinase type II subunit beta	P08413	Camk2b	9	22	4	7	35	29	36	30	2.44444	1.75	0.828571	0.833333	1.28951	0.807355	-0.271302	-0.263034	0.390631
ATP-dependent 6-phosphofructokinase, muscle type	P47858	Pfkm	1	3	1	1	16	17	13	12	3	1	1.0625	0.923077	1.58496	0	0.0874628	-0.115477	0.389237
Succinyl-CoA ligase subunit beta (Fragment)	B2RZ24	Sucla2	1	4	1	1	19	15	29	27	4	1	0.789474	0.931034	2	0	-0.341037	-0.103093	0.388967
Protein Rab5c	B0BNK1	Rab5c	4	5	1	2	12	13	12	13	1.25	2	1.08333	1.08333	0.321928	1	0.115477	0.115477	0.388221
Ganglioside-induced differentiation-associated protein 1-like 1 (Predicted)	B4F774	Gdap1l1	1	2	1	1	8	6	6	11	2	1	0.75	1.83333	1	0	-0.415037	0.874469	0.364858
Protein kinase C gamma type	P63319	Prkcg	1	3	1	1	9	8	13	13	3	1	0.888889	1	1.58496	0	-0.169925	0	0.353759
Probable ATP-dependent RNA helicase DDX4	Q64060	Ddx4	1	2	1	1	1	2	3	2	2	1	2	0.666667	1	0	1	-0.584963	0.353759
RhoA (Fragment)	O35791	Rhoa	1	4	1	1	12	7	8	9	4	1	0.583333	1.125	2	0	-0.777608	0.169925	0.348079
Guanine nucleotide-binding protein G(z) subunit alpha	P19627	Gnaz	1	1	1	1	1	3	8	7	1	1	3	0.875	0	0	1.58496	-0.192645	0.348079
FERM, RhoGEF and pleckstrin domain-containing protein 1	F1LYQ8	Farp1	3	10	1	1	10	10	13	10	3.33333	1	1	0.769231	1.73697	0	0	-0.378512	0.339613
Methylcrotonoyl-CoA carboxylase subunit alpha, mitochondrial	F1LP30	Mccc1	99	193	31	45	500	423	300	321	1.94949	1.45161	0.846	1.07	0.9631	0.537657	-0.24127	0.0976108	0.339274
Guanine nucleotide-binding protein G(i) subunit alpha-2	P04897	Gnai2	3	4	1	1	9	14	13	16	1.33333	1	1.55556	1.23077	0.415037	0	0.63743	0.29956	0.338007
ATP synthase F(0) complex subunit B1, mitochondrial	P19511	Atp5f1	2	4	1	1	17	17	11	14	2	1	1	1.27273	1	0	0	0.347923	0.336981
Serine/threonine-protein kinase DCLK1	A0A0G2KB92	Dclk1	9	15	1	2	11	6	5	7	1.66667	2	0.545455	1.4	0.736966	1	-0.874469	0.485427	0.336981
78 kDa glucose-regulated protein	P06761	Hspa5	5	18	1	1	16	17	62	41	3.6	1	1.0625	0.66129	1.848	0	0.0874628	-0.596644	0.334704
GTPase KRas	P08644	Kras	2	5	1	1	2	2	6	6	2.5	1	1	1	1.32193	0	0	0	0.330482
Platelet-activating factor acetylhydrolase IB subunit alpha	P63004	Pafah1b1	1	3	1	1	2	5	6	2	3	1	2.5	0.333333	1.58496	0	1.32193	-1.58496	0.330482
Protein Ly6h (Fragment)	A0A096MJ90	Ly6h	1	1	1	1	1	1	2	5	1	1	1	2.5	0	0	0	1.32193	0.330482
Sodium- and chloride-dependent creatine transporter 1	P28570	Slc6a8	1	5	1	1	1	1	2	1	5	1	1	0.5	2.32193	0	0	-1	0.330482
Teneurin-2	Q9R1K2	Tenm2	1	8	1	1	2	1	10	6	8	1	0.5	0.6	3	0	-1	-0.736966	0.315759
Ras-related protein Ral-A	P63322	Rala	1	2	1	1	5	3	2	4	2	1	0.6	2	1	0	-0.736966	1	0.315759
Phospholipid-transporting ATPase	M0R6E0	Atp9a	1	2	1	1	8	6	5	8	2	1	0.75	1.6	1	0	-0.415037	0.678072	0.315759
Aconitate hydratase, mitochondrial	Q9ER34	Aco2	1	3	1	1	21	18	57	53	3	1	0.857143	0.929825	1.58496	0	-0.222392	-0.10497	0.3144
Guanine nucleotide-binding protein G(k) subunit alpha	P08753	Gnai3	2	3	1	1	7	10	9	10	1.5	1	1.42857	1.11111	0.584963	0	0.514573	0.152003	0.312885
Guanine nucleotide binding protein alpha inhibiting 3 (Fragment)	Q45QM8	Gnai3	2	3	1	1	7	10	9	10	1.5	1	1.42857	1.11111	0.584963	0	0.514573	0.152003	0.312885
Ras-related protein Rap-1b	Q62636	Rap1b	3	5	1	1	4	5	8	9	1.66667	1	1.25	1.125	0.736966	0	0.321928	0.169925	0.307205
Stress-70 protein, mitochondrial	P48721	Hspa9	3	7	1	1	21	20	40	42	2.33333	1	0.952381	1.05	1.22239	0	-0.0703893	0.0703893	0.305598
Protein Arl8a	D3ZPP2	Arl8a	3	7	1	1	13	14	12	11	2.33333	1	1.07692	0.916667	1.22239	0	0.106915	-0.125531	0.300944
Glycogen synthase kinase-3 beta	P18266	Gsk3b	2	7	1	1	20	14	15	14	3.5	1	0.7	0.933333	1.80735	0	-0.514573	-0.0995357	0.298312
CDP-diacylglycerol--inositol 3-phosphatidyltransferase	P70500	Cdipt	1	2	1	1	6	8	6	5	2	1	1.33333	0.833333	1	0	0.415037	-0.263034	0.288001
Arf-GAP domain and FG repeat-containing protein 1	Q4KLH5	Agfg1	1	2	1	1	7	5	2	3	2	1	0.714286	1.5	1	0	-0.485427	0.584963	0.274884
Dynamin-1-like protein	O35303	Dnm1l	1	4	1	1	6	3	14	15	4	1	0.5	1.07143	2	0	-1	0.0995357	0.274884
ADP/ATP translocase 1	Q05962	Slc25a4	25	38	10	14	83	79	86	90	1.52	1.4	0.951807	1.04651	0.604071	0.485427	-0.0712587	0.0655883	0.270957
Acyl-CoA thioesterase 9	Q5U2X8	Acot9	1	3	1	1	17	12	12	12	3	1	0.705882	1	1.58496	0	-0.5025	0	0.270616
Alpha-1,4 glucan phosphorylase	G3V6Y6	Pygb	2	5	1	1	32	29	15	14	2.5	1	0.90625	0.933333	1.32193	0	-0.142019	-0.0995357	0.270093
Calcium/calmodulin-dependent protein kinase type II subunit delta	P15791	Camk2d	4	9	1	1	12	11	13	13	2.25	1	0.916667	1	1.16993	0	-0.125531	0	0.261099
Pyruvate kinase	Q6P7S0	Pkm	1	7	1	1	34	20	26	13	7	1	0.588235	0.5	2.80735	0	-0.765535	-1	0.260455
ATPase, H+ transporting, lysosomal 38kDa, V0 subunit d1	Q5M7T6	Atp6v0d1	24	31	7	10	23	22	22	25	1.29167	1.42857	0.956522	1.13636	0.369234	0.514573	-0.0641303	0.184425	0.251025
V-type proton ATPase subunit S1	O54715	Atp6ap1	4	4	1	2	4	4	4	4	1	2	1	1	0	1	0	0	0.25
Cellular nucleic acid-binding protein	P62634	Cnbp	1	2	1	1	3	3	1	1	2	1	1	1	1	0	0	0	0.25
Dynein light intermediate chain 53/55 (Fragment)	O35108		1	2	1	1	1	1	1	1	2	1	1	1	1	0	0	0	0.25
Protein arginine N-methyltransferase 1	Q63009	Prmt1	1	2	1	1	1	2	2	1	2	1	2	0.5	1	0	1	-1	0.25
Serine/threonine-protein phosphatase 2A catalytic subunit beta isoform	P62716	Ppp2cb	1	2	1	1	1	1	1	1	2	1	1	1	1	0	0	0	0.25
Protein Ccdc88a	D3ZYD7	Ccdc88a	1	2	1	1	1	1	3	3	2	1	1	1	1	0	0	0	0.25
Zinc transporter 1	Q62720	Slc30a1	1	2	1	1	1	1	1	1	2	1	1	1	1	0	0	0	0.25
Calnexin	P35565	Canx	1	2	1	1	10	10	18	18	2	1	1	1	1	0	0	0	0.25
NADH-ubiquinone oxidoreductase chain 3	P05506	Mtnd3	1	1	1	1	2	2	1	2	1	1	1	2	0	0	0	1	0.25
Protein Mtmr1	A0A0G2JUZ0	Mtmr1	1	2	1	1	1	1	1	1	2	1	1	1	1	0	0	0	0.25
Protein Sec61b	B2RZD1	Sec61b	1	2	1	1	1	1	2	2	2	1	1	1	1	0	0	0	0.25
Protein Uqcr10	A0A0G2K8Q8	Uqcr10	1	2	1	1	1	1	1	1	2	1	1	1	1	0	0	0	0.25
Syntaxin-binding protein 5	Q9WU70	Stxbp5	1	2	1	1	1	1	1	1	2	1	1	1	1	0	0	0	0.25
Protein Drg2	A0A0G2KAI8	Drg2	1	2	1	1	3	3	2	2	2	1	1	1	1	0	0	0	0.25
Protein Tmx4	G3V912	Tmx4	1	2	1	1	1	1	2	2	2	1	1	1	1	0	0	0	0.25
Protein Robo2	A0A0G2JZA1	Robo2	1	2	1	1	1	1	1	1	2	1	1	1	1	0	0	0	0.25
Adhesion G protein-coupled receptor L1	O88917	Adgrl1	1	2	1	1	1	1	1	1	2	1	1	1	1	0	0	0	0.25
Gamma-aminobutyric acid receptor subunit gamma-2	P18508	Gabrg2	1	2	1	1	1	1	2	2	2	1	1	1	1	0	0	0	0.25
Vacuolar protein sorting-associated protein 45	O08700	Vps45	1	2	1	1	1	1	1	1	2	1	1	1	1	0	0	0	0.25
A-kinase anchor protein 5	P24587	Akap5	1	2	1	1	1	1	1	1	2	1	1	1	1	0	0	0	0.25
UPF0583 protein C15orf59 homolog	B0BN13		1	2	1	1	1	1	1	1	2	1	1	1	1	0	0	0	0.25
DnaJ homolog subfamily B member 6	Q6AYU3	Dnajb6	1	1	1	1	2	2	1	2	1	1	1	2	0	0	0	1	0.25
Protein Tanc2	A0A0G2K9J0	Tanc2	1	1	1	1	1	1	1	2	1	1	1	2	0	0	0	1	0.25
ATP synthase subunit e, mitochondrial	P29419	Atp5i	1	2	1	1	1	1	1	1	2	1	1	1	1	0	0	0	0.25
Extended synaptotagmin-1	A0A0G2JXJ7	Esyt1	1	2	1	1	1	1	1	1	2	1	1	1	1	0	0	0	0.25
ATP synthase subunit g, mitochondrial	Q6PDU7	Atp5l	2	4	1	1	7	7	8	8	2	1	1	1	1	0	0	0	0.25
Rap guanine nucleotide exchange factor 2	A0A0A0MP77	Rapgef2	1	2	1	1	1	1	1	1	2	1	1	1	1	0	0	0	0.25
Fasciclin II GPI-linked protein isoform	Q6RKB2		1	2	1	1	1	1	1	1	2	1	1	1	1	0	0	0	0.25
Protein Ankmy2	A0A0G2K8N6	Ankmy2	1	1	1	1	1	2	1	1	1	1	2	1	0	0	1	0	0.25
Serine/threonine-protein kinase PAK 7	D4A280	Pak7	1	1	1	1	1	1	1	2	1	1	1	2	0	0	0	1	0.25
Serine/threonine-protein phosphatase 2B catalytic subunit beta isoform	P20651	Ppp3cb	1	2	1	1	1	1	1	1	2	1	1	1	1	0	0	0	0.25
LIM and SH3 domain protein 1	Q99MZ8	Lasp1	1	2	1	1	2	2	1	1	2	1	1	1	1	0	0	0	0.25
E3 ubiquitin-protein ligase UBR4	Q2TL32	Ubr4	1	2	1	1	1	1	1	1	2	1	1	1	1	0	0	0	0.25
Protein piccolo	Q9JKS6	Pclo	1	1	1	1	1	1	1	2	1	1	1	2	0	0	0	1	0.25
Voltage-dependent L-type calcium channel subunit beta-3	P54287	Cacnb3	1	2	1	1	1	1	1	1	2	1	1	1	1	0	0	0	0.25
Rics protein (Fragment)	B5DEI5	Rics	1	1	1	1	1	1	1	2	1	1	1	2	0	0	0	1	0.25
Tropomodulin-2	P70566	Tmod2	1	1	1	1	1	1	1	2	1	1	1	2	0	0	0	1	0.25
Peptidyl-prolyl cis-trans isomerase (Fragment)	B5DF03	Fkbp3	1	2	1	1	1	1	1	1	2	1	1	1	1	0	0	0	0.25
Palmitoyltransferase ZDHHC5	Q2THW7	Zdhhc5	1	1	1	1	1	1	1	2	1	1	1	2	0	0	0	1	0.25
Transient receptor potential cation channel subfamily M member 1	Q2WEA5	Trpm1	1	1	1	1	1	1	1	2	1	1	1	2	0	0	0	1	0.25
Protein Limch1	F1M392	Limch1	1	2	1	1	1	1	1	1	2	1	1	1	1	0	0	0	0.25
Nuclear receptor coactivator 5 (Predicted)	D3ZEI6	Ncoa5	1	1	1	1	1	1	1	2	1	1	1	2	0	0	0	1	0.25
Leucine-rich repeat transmembrane neuronal protein 3	A0A0G2JVU0	Lrrtm3	1	2	1	1	1	1	2	2	2	1	1	1	1	0	0	0	0.25
Protein Ckap5	F1M949	Ckap5	1	2	1	1	1	1	1	1	2	1	1	1	1	0	0	0	0.25
Adenosylhomocysteinase 2	B5DFN2	Ahcyl1	1	1	1	1	1	1	1	2	1	1	1	2	0	0	0	1	0.25
Kalirin	P97924	Kalrn	1	2	1	1	1	1	1	1	2	1	1	1	1	0	0	0	0.25
Tyrosine-protein kinase	F1M0N1	Abl2	1	1	1	1	1	1	1	2	1	1	1	2	0	0	0	1	0.25
Protein Vangl1	D3ZKC8	Vangl1	1	2	1	1	1	1	1	1	2	1	1	1	1	0	0	0	0.25
Actin-related protein 2/3 complex subunit 2	P85970	Arpc2	1	1	1	1	1	1	1	2	1	1	1	2	0	0	0	1	0.25
Monocarboxylate transporter 1	P53987	Slc16a1	1	1	1	1	3	2	1	3	1	1	0.666667	3	0	0	-0.584963	1.58496	0.25
Syntaxin-12	A0A0G2JVB6	Stx12	1	1	1	1	1	1	2	4	1	1	1	2	0	0	0	1	0.25
Glutamate dehydrogenase 1, mitochondrial	P10860	Glud1	6	14	1	1	18	21	33	24	2.33333	1	1.16667	0.727273	1.22239	0	0.222392	-0.459432	0.246338
Heat shock protein HSP 90-alpha	P82995	Hsp90aa1	5	19	1	1	39	30	51	34	3.8	1	0.769231	0.666667	1.926	0	-0.378512	-0.584963	0.240631
Very-long-chain 3-oxoacyl-CoA reductase	Q6P7R8	Hsd17b12	1	3	1	1	7	6	8	6	3	1	0.857143	0.75	1.58496	0	-0.222392	-0.415037	0.236883
Vps35 protein (Fragment)	B5DFC1	Vps35	1	4	1	1	10	7	16	11	4	1	0.7	0.6875	2	0	-0.514573	-0.540568	0.236215
L-lactate dehydrogenase B chain	P42123	Ldhb	1	2	1	1	3	4	7	5	2	1	1.33333	0.714286	1	0	0.415037	-0.485427	0.232403
cAMP-dependent protein kinase catalytic subunit beta	P68182	Prkacb	4	9	1	1	19	20	20	16	2.25	1	1.05263	0.8	1.16993	0	0.0740006	-0.321928	0.230499
Poly(U)-binding-splicing factor PUF60	Q9WV25	Puf60	6	17	1	1	3	2	1	1	2.83333	1	0.666667	1	1.5025	0	-0.584963	0	0.229384
Ras-related protein Rap-2b	P61227	Rap2b	1	3	1	1	8	4	4	5	3	1	0.5	1.25	1.58496	0	-1	0.321928	0.226723
ArfGAP with dual PH domains 1	O88768	Adap1	1	3	1	1	7	5	8	7	3	1	0.714286	0.875	1.58496	0	-0.485427	-0.192645	0.226723
Mitochondrial import receptor subunit TOM22 homolog	Q75Q41	Tomm22	2	3	1	1	4	5	5	5	1.5	1	1.25	1	0.584963	0	0.321928	0	0.226723
Microtubule-associated protein 1A	P34926	Map1a	13	9	1	1	1	2	3	4	0.692308	1	2	1.33333	-0.530515	0	1	0.415037	0.221131
60S ribosomal protein L10a	P62907	Rpl10a	6	9	1	1	4	7	10	7	1.5	1	1.75	0.7	0.584963	0	0.807355	-0.514573	0.219436
Protein LOC100911440	Q5FVG4	Slc25a22	3	7	1	1	14	11	10	10	2.33333	1	0.785714	1	1.22239	0	-0.347923	0	0.218617
Kinesin-like protein	G3V6L4	Kif5c	1	4	1	1	4	2	12	11	4	1	0.5	0.916667	2	0	-1	-0.125531	0.218617
Elongation factor 2	P05197	Eef2	1	5	1	1	18	9	30	22	5	1	0.5	0.733333	2.32193	0	-1	-0.447459	0.218617
Microtubule associated protein 1A (Fragment)	Q63330	Map1a	6	4	1	1	1	2	3	4	0.666667	1	2	1.33333	-0.584963	0	1	0.415037	0.207519
Pyruvate kinase PKM	P11980	Pkm	1	6	1	1	34	20	26	13	6	1	0.588235	0.5	2.58496	0	-0.765535	-1	0.204857
Coatomer subunit gamma-1	Q4AEF8	Copg1	1	7	1	1	6	9	6	1	7	1	1.5	0.166667	2.80735	0	0.584963	-2.58496	0.201839
Sodium bicarbonate cotransporter 3	Q9R1N3	Slc4a7	2	7	1	1	1	1	6	3	3.5	1	1	0.5	1.80735	0	0	-1	0.201839
Protein Fer1l6	A0A0G2JUN6	Fer1l6	1	1	1	1	4	1	1	7	1	1	0.25	7	0	0	-2	2.80735	0.201839
Membrane-associated progesterone receptor component 1	P70580	Pgrmc1	1	4	1	1	6	3	7	6	4	1	0.5	0.857143	2	0	-1	-0.222392	0.194402
Reticulon-1	Q64548	Rtn1	4	4	2	3	7	8	10	10	1	1.5	1.14286	1	0	0.584963	0.192645	0	0.194402
Uncharacterized protein C12orf43 homolog	Q5I034		7	12	1	1	1	1	1	1	1.71429	1	1	1	0.777608	0	0	0	0.194402
60S ribosomal protein L30	P62890	Rpl30	3	4	1	1	12	11	5	7	1.33333	1	0.916667	1.4	0.415037	0	-0.125531	0.485427	0.193733
Methylcrotonoyl-CoA carboxylase beta chain, mitochondrial	Q5XIT9	Mccc2	113	176	31	38	244	216	165	167	1.55752	1.22581	0.885246	1.01212	0.639253	0.293731	-0.17585	0.0173821	0.193629
CaM kinase-like vesicle-associated protein	Q63092	Camkv	2	6	1	1	19	10	15	16	3	1	0.526316	1.06667	1.58496	0	-0.925999	0.0931094	0.188018
Ethylmalonyl-CoA decarboxylase	Q6AYG5	Echdc1	1	1	1	1	3	5	1	1	1	1	1.66667	1	0	0	0.736966	0	0.184241
LRRGT00113	Q6TUD1	Nars	1	3	1	1	23	18	17	12	3	1	0.782609	0.705882	1.58496	0	-0.353637	-0.5025	0.182206
Protein kinase C alpha type	P05696	Prkca	1	2	1	1	14	9	8	10	2	1	0.642857	1.25	1	0	-0.63743	0.321928	0.171125
Eukaryotic translation initiation factor 2, subunit 2 (Beta)	Q6P685	Eif2s2	1	3	1	1	7	3	4	5	3	1	0.428571	1.25	1.58496	0	-1.22239	0.321928	0.171125
Isocitrate dehydrogenase [NADP] cytoplasmic	P41562	Idh1	1	2	1	1	1	2	10	4	2	1	2	0.4	1	0	1	-1.32193	0.169518
Peroxiredoxin-2	P35704	Prdx2	1	4	1	1	5	2	2	2	4	1	0.4	1	2	0	-1.32193	0	0.169518
Four and a half LIM domains 1	Q6P792	Fhl1	1	2	1	1	5	4	2	2	2	1	0.8	1	1	0	-0.321928	0	0.169518
Actin related protein 2/3 complex, subunit 4 (Predicted), isoform CRA_a	B2RZ72	Arpc4	1	1	1	1	1	2	5	4	1	1	2	0.8	0	0	1	-0.321928	0.169518
Propionyl coenzyme A carboxylase, beta polypeptide	Q68FZ8	Pccb	93	118	29	34	319	282	148	177	1.26882	1.17241	0.884013	1.19595	0.343484	0.229482	-0.177861	0.258152	0.163314
Propionyl-CoA carboxylase alpha chain, mitochondrial	P14882	Pcca	140	186	43	52	477	410	217	245	1.32857	1.2093	0.859539	1.12903	0.409876	0.274175	-0.218365	0.175087	0.160193
Sodium- and chloride-dependent GABA transporter 1	P23978	Slc6a1	1	1	1	1	2	1	1	3	1	1	0.5	3	0	0	-1	1.58496	0.146241
Protein H1fx	D3ZIX4	H1fx	2	3	1	1	1	1	2	2	1.5	1	1	1	0.584963	0	0	0	0.146241
Adaptor protein complex AP-1, sigma 1 (Predicted), isoform CRA_b	B5DFI3	Ap1s1	1	1	1	1	2	3	1	1	1	1	1.5	1	0	0	0.584963	0	0.146241
Protein Tppp	A0A0G2K2D6	Tppp	1	1	1	1	1	1	2	3	1	1	1	1.5	0	0	0	0.584963	0.146241
Cytochrome c oxidase subunit 5A, mitochondrial	P11240	Cox5a	1	1	1	1	1	1	2	3	1	1	1	1.5	0	0	0	0.584963	0.146241
ATP synthase subunit f, mitochondrial	D3ZAF6	Atp5j2	1	2	1	1	4	3	6	6	2	1	0.75	1	1	0	-0.415037	0	0.146241
Integral membrane protein 2C	Q5PQL7	Itm2c	1	1	1	1	1	1	2	3	1	1	1	1.5	0	0	0	0.584963	0.146241
Cytochrome c oxidase subunit 4 isoform 1, mitochondrial	P10888	Cox4i1	1	1	1	1	1	1	6	9	1	1	1	1.5	0	0	0	0.584963	0.146241
Cadherin-related neuronal receptor c2	Q767H7	Pcdhac2	1	1	1	1	1	1	2	3	1	1	1	1.5	0	0	0	0.584963	0.146241
AP-2 complex subunit sigma	P62744	Ap2s1	1	2	1	1	4	3	4	4	2	1	0.75	1	1	0	-0.415037	0	0.146241
40S ribosomal protein S25	P62853	Rps25	8	6	2	2	2	3	6	8	0.75	1	1.5	1.33333	-0.415037	0	0.584963	0.415037	0.146241
40S ribosomal protein S12	P63324	Rps12	1	3	1	1	7	6	7	4	3	1	0.857143	0.571429	1.58496	0	-0.222392	-0.807355	0.138804
Guanine nucleotide-binding protein G(s) subunit alpha isoforms XLas	Q63803	Gnas	2	5	1	1	8	6	9	7	2.5	1	0.75	0.777778	1.32193	0	-0.415037	-0.36257	0.13608
Neuronal membrane glycoprotein M6-a	Q812E9	Gpm6a	2	3	1	1	8	7	9	10	1.5	1	0.875	1.11111	0.584963	0	-0.192645	0.152003	0.13608
Tubulin alpha-1A chain	P68370	Tuba1a	191	206	53	62	500	461	431	537	1.07853	1.16981	0.922	1.24594	0.109072	0.226276	-0.117161	0.317234	0.133855
Pleiotrophin	P63090	Ptn	124	102	20	23	33	33	38	58	0.822581	1.15	1	1.52632	-0.281771	0.201634	0	0.610053	0.132479
Protein Ppil4	D4AEG3	Ppil4	55	78	13	18	26	28	22	15	1.41818	1.38462	1.07692	0.681818	0.504043	0.469485	0.106915	-0.552541	0.131975
Obg-like ATPase 1	A0JPJ7	Ola1	1	5	1	1	9	6	7	3	5	1	0.666667	0.428571	2.32193	0	-0.584963	-1.22239	0.128643
GTP-binding protein Rheb	Q62639	Rheb	1	3	1	1	8	4	10	9	3	1	0.5	0.9	1.58496	0	-1	-0.152003	0.10824
60S ribosomal protein L19	P84100	Rpl19	5	6	1	2	4	3	4	3	1.2	2	0.75	0.75	0.263034	1	-0.415037	-0.415037	0.10824
Alpha-centractin	P85515	Actr1a	2	3	1	1	6	6	10	9	1.5	1	1	0.9	0.584963	0	0	-0.152003	0.10824
Protein Srsf4	G3V798	Srsf4	9	6	3	4	7	10	18	19	0.666667	1.33333	1.42857	1.05556	-0.584963	0.415037	0.514573	0.0780025	0.105663
40S ribosomal protein S5	B0BN81	Rps5	4	8	1	1	4	4	12	8	2	1	1	0.666667	1	0	0	-0.584963	0.103759
Protein Wwox	D3ZG54	Wwox	1	1	1	1	3	4	6	6	1	1	1.33333	1	0	0	0.415037	0	0.103759
Protein Cct7	D4AC23	Cct7	1	2	1	1	8	8	12	8	2	1	1	0.666667	1	0	0	-0.584963	0.103759
NADH dehydrogenase [ubiquinone] flavoprotein 2, mitochondrial	P19234	Ndufv2	1	2	1	1	3	3	3	2	2	1	1	0.666667	1	0	0	-0.584963	0.103759
Neuronal migration protein doublecortin	G3V997	Dcx	14	13	2	4	19	16	27	23	0.928571	2	0.842105	0.851852	-0.106915	1	-0.247928	-0.231326	0.103458
NADH dehydrogenase [ubiquinone] 1 alpha subcomplex subunit 10, mitochondrial	Q561S0	Ndufa10	6	7	1	1	17	20	24	23	1.16667	1	1.17647	0.958333	0.222392	0	0.234465	-0.0614005	0.0988643
Nuclear ubiquitous casein and cyclin-dependent kinase substrate 1	Q9EPJ0	Nucks1	4	3	1	1	1	1	4	7	0.75	1	1	1.75	-0.415037	0	0	0.807355	0.0980794
Protein LYRIC	Q9Z1W6	Mtdh	5	5	1	1	1	1	10	13	1	1	1	1.3	0	0	0	0.378512	0.0946279
Microtubule-associated protein 1B	F1LRL9	Map1b	168	93	46	19	3	12	25	35	0.553571	0.413043	4	1.4	-0.853159	-1.27563	2	0.485427	0.0891584
Proteasome (Prosome, macropain) 26S subunit, non-ATPase, 14	Q4V8E2	Psmd14	1	2	1	1	7	8	9	5	2	1	1.14286	0.555556	1	0	0.192645	-0.847997	0.086162
Very-long-chain enoyl-CoA reductase	Q64232	Tecr	2	3	1	1	5	5	12	10	1.5	1	1	0.833333	0.584963	0	0	-0.263034	0.080482
1-acyl-sn-glycerol-3-phosphate acyltransferase	Q6MG85	Agpat1	1	2	1	1	4	3	6	5	2	1	0.75	0.833333	1	0	-0.415037	-0.263034	0.080482
Protein Syngr3	D4ABK1	Syngr3	1	2	1	1	2	1	4	5	2	1	0.5	1.25	1	0	-1	0.321928	0.080482
Calcium/calmodulin-dependent protein kinase type II subunit gamma	P11730	Camk2g	6	8	1	1	16	15	16	16	1.33333	1	0.9375	1	0.415037	0	-0.0931094	0	0.080482
Protein Srsf12	A0A0G2K2F4	Srsf12	14	12	10	7	6	9	13	18	0.857143	0.7	1.5	1.38462	-0.222392	-0.514573	0.584963	0.469485	0.0793705
ATP synthase subunit alpha, mitochondrial	P15999	Atp5a1	48	50	15	18	106	100	118	124	1.04167	1.2	0.943396	1.05085	0.0588937	0.263034	-0.0840643	0.0715533	0.0773543
Voltage-dependent anion-selective channel protein 1	Q9Z2L0	Vdac1	16	18	4	5	29	22	26	30	1.125	1.25	0.758621	1.15385	0.169925	0.321928	-0.398549	0.206451	0.0749386
Exportin-1	Q80U96	Xpo1	1	2	1	1	11	9	8	6	2	1	0.818182	0.75	1	0	-0.289507	-0.415037	0.073864
Probable ATP-dependent RNA helicase DDX46	Q62780	Ddx46	55	58	14	23	33	34	16	11	1.05455	1.64286	1.0303	0.6875	0.0766213	0.716207	0.0430687	-0.540568	0.0738322
Serine/Arginine-related protein 53	Q5PPJ2	Rsrc1	5	2	1	1	1	3	1	1	0.4	1	3	1	-1.32193	0	1.58496	0	0.0657586
NADH dehydrogenase (Ubiquinone) Fe-S protein 3 (Predicted), isoform CRA_c	D3ZG43	Ndufs3	1	3	1	1	5	4	6	3	3	1	0.8	0.5	1.58496	0	-0.321928	-1	0.0657586
H/ACA ribonucleoprotein complex subunit 4	P40615	Dkc1	4	4	1	1	1	1	5	6	1	1	1	1.2	0	0	0	0.263034	0.0657586
Casein kinase I isoform delta	Q06486	Csnk1d	1	2	1	1	3	3	5	3	2	1	1	0.6	1	0	0	-0.736966	0.0657586
Cytochrome b-c1 complex subunit 1, mitochondrial	Q68FY0	Uqcrc1	1	1	1	1	5	5	5	6	1	1	1	1.2	0	0	0	0.263034	0.0657586
ATP synthase subunit beta, mitochondrial	P10719	Atp5b	27	28	9	10	88	87	97	101	1.03704	1.11111	0.988636	1.04124	0.0524674	0.152003	-0.0164881	0.0582986	0.0615703
T-complex protein 1 subunit alpha	P28480	Tcp1	21	17	2	3	41	41	30	29	0.809524	1.5	1	0.966667	-0.304855	0.584963	0	-0.0489096	0.0577996
Prohibitin	P67779	Phb	7	8	1	1	23	21	25	28	1.14286	1	0.913043	1.12	0.192645	0	-0.131245	0.163499	0.0562248
V-type proton ATPase 116 kDa subunit a isoform 1	P25286	Atp6v0a1	48	56	18	18	67	59	66	75	1.16667	1	0.880597	1.13636	0.222392	0	-0.183446	0.184425	0.0558427
Cytochrome c oxidase subunit 2	Q5UAJ6	COX2	6	7	1	1	1	1	1	1	1.16667	1	1	1	0.222392	0	0	0	0.0555981
Cytochrome b-c1 complex subunit 2, mitochondrial	P32551	Uqcrc2	16	16	1	1	26	26	25	29	1	1	1	1.16	0	0	0	0.214125	0.0535312
Ribosomal protein S11	Q6PDV9	Rps11	5	6	1	1	8	12	14	9	1.2	1	1.5	0.642857	0.263034	0	0.584963	-0.63743	0.0526417
Isocitrate dehydrogenase [NAD] subunit beta, mitochondrial	Q68FX0	Idh3B	1	2	1	1	21	13	26	24	2	1	0.619048	0.923077	1	0	-0.691878	-0.115477	0.0481613
60S ribosomal protein L35	P17078	Rpl35	7	4	2	2	3	3	1	2	0.571429	1	1	2	-0.807355	0	0	1	0.0481613
Nucleophosmin	P13084	Npm1	2	3	1	1	2	3	10	5	1.5	1	1.5	0.5	0.584963	0	0.584963	-1	0.0424813
Protein Dctn5	G3V8C0	Dctn5	2	4	1	1	4	3	4	3	2	1	0.75	0.75	1	0	-0.415037	-0.415037	0.0424813
Vesicular glutamate transporter 1	Q62634	Slc17a7	1	1	1	1	6	6	8	9	1	1	1	1.125	0	0	0	0.169925	0.0424813
Protein LOC100362069	Q642E2	Rpl28	7	10	1	1	6	7	9	6	1.42857	1	1.16667	0.666667	0.514573	0	0.222392	-0.584963	0.0380008
7-dehydrocholesterol reductase	Q9Z2Z8	Dhcr7	3	5	1	1	6	4	7	7	1.66667	1	0.666667	1	0.736966	0	-0.584963	0	0.0380008
Chaperonin containing Tcp1, subunit 6A (Zeta 1)	Q3MHS9	Cct6a	9	12	3	3	35	36	26	21	1.33333	1	1.02857	0.807692	0.415037	0	0.040642	-0.308122	0.0368893
Pyruvate carboxylase, mitochondrial	P52873	Pc	294	317	95	99	1149	1142	615	607	1.07823	1.04211	0.993908	0.986992	0.108667	0.059501	-0.00881615	-0.0188899	0.0351154
Eukaryotic translation initiation factor 2 subunit 3	P81795	Eif2s3	5	5	1	1	10	14	9	7	1	1	1.4	0.777778	0	0	0.485427	-0.36257	0.0307142
60S ribosomal protein L11	P62914	Rpl11	2	4	1	1	10	7	9	7	2	1	0.7	0.777778	1	0	-0.514573	-0.36257	0.0307142
N-acylneuraminate cytidylyltransferase	P69060	Cmas	3	3	1	1	3	8	5	2	1	1	2.66667	0.4	0	0	1.41504	-1.32193	0.0232774
40S ribosomal protein S3a	P49242	Rps3a	6	7	1	1	20	19	20	19	1.16667	1	0.95	0.95	0.222392	0	-0.0740006	-0.0740006	0.0185978
T-complex protein 1 subunit beta	Q5XIM9	Cct2	5	8	1	1	16	14	24	18	1.6	1	0.875	0.75	0.678072	0	-0.192645	-0.415037	0.0175973
Ras-related protein Rab-18	Q5EB77	Rab18	1	2	1	1	10	7	8	6	2	1	0.7	0.75	1	0	-0.514573	-0.415037	0.0175973
Tubulin beta-2B chain	Q3KRE8	Tubb2b	171	174	47	51	265	230	236	258	1.01754	1.08511	0.867925	1.09322	0.025091	0.117836	-0.204358	0.128584	0.0167883
Neurofilament light polypeptide	P19527	Nefl	9	11	1	1	12	9	21	24	1.22222	1	0.75	1.14286	0.289507	0	-0.415037	0.192645	0.0167785
Acetyl-CoA carboxylase 1	P11497	Acaca	336	364	114	129	702	569	625	648	1.08333	1.13158	0.810541	1.0368	0.115477	0.178337	-0.303042	0.0521376	0.0107274
Anionic trypsin-1	P00762	Prss1	7	8	2	2	9	8	8	8	1.14286	1	0.888889	1	0.192645	0	-0.169925	0	0.00568002
Midkine	Q9R1S9	Mdk	47	39	10	10	34	40	29	30	0.829787	1	1.17647	1.03448	-0.269187	0	0.234465	0.0489096	0.00354706
Protein U2af1	Q3KR55	U2af1	11	11	1	1	1	1	1	1	1	1	1	1	0	0	0	0	0
Ribosomal protein S2	O55211		11	11	1	1	1	1	1	1	1	1	1	1	0	0	0	0	0
Filamin alpha	C0JPT7	Flna	37	37	1	1	1	1	1	1	1	1	1	1	0	0	0	0	0
Protein Cep170b	D4A1G8	Cep170b	1	1	1	1	1	1	1	1	1	1	1	1	0	0	0	0	0
Zinc finger Ran-binding domain-containing protein 2	O35986	Zranb2	4	4	1	1	3	3	5	5	1	1	1	1	0	0	0	0	0
Pre-mRNA processing factor 40 homolog A (Yeast) (Predicted)	D3ZJ92	Prpf40a	1	1	1	1	1	1	1	1	1	1	1	1	0	0	0	0	0
SWI/SNF-related matrix-associated actin-dependent regulator of chromatin a2	Q6DUH4	Smarca2	3	3	1	1	1	1	1	1	1	1	1	1	0	0	0	0	0
EBNA1 binding protein 2	Q5M920	Ebna1bp2	1	1	1	1	1	1	1	1	1	1	1	1	0	0	0	0	0
Nuclear pore complex protein Nup98-Nup96	P49793	Nup98	2	1	1	1	1	1	1	2	0.5	1	1	2	-1	0	0	1	0
Uncharacterized protein	A0A0G2JU48		1	1	1	1	1	1	1	1	1	1	1	1	0	0	0	0	0
Non-histone chromosomal protein HMG-17	P18437	Hmgn2	1	3	1	1	1	1	3	1	3	1	1	0.333333	1.58496	0	0	-1.58496	0
Protein Nup214	D4ACK1	Nup214	1	1	1	1	1	1	1	1	1	1	1	1	0	0	0	0	0
Paraspeckle component 1	Q4KLH4	Pspc1	2	2	1	1	1	1	1	1	1	1	1	1	0	0	0	0	0
Golt1b protein	B0BNB0	Golt1b	1	2	1	1	2	1	1	1	2	1	0.5	1	1	0	-1	0	0
Mtch1 protein	B0BN30	Mtch1	1	1	1	1	1	1	1	1	1	1	1	1	0	0	0	0	0
Protein Spock1	F1M6V6	Spock1	1	1	1	1	1	1	1	1	1	1	1	1	0	0	0	0	0
tRNA-splicing ligase RtcB homolog	Q6AYT3	Rtcb	1	1	1	1	1	1	1	1	1	1	1	1	0	0	0	0	0
Mesoderm-specific transcript homolog protein	Q6P5P5	Mest	3	3	1	1	4	4	4	4	1	1	1	1	0	0	0	0	0
Nola2 protein	B1WC56	Nhp2	1	1	1	1	1	1	1	1	1	1	1	1	0	0	0	0	0
Protein Sltm	A0A0G2K904	Sltm	1	1	1	1	1	1	1	1	1	1	1	1	0	0	0	0	0
Protein Frg1	D3ZZK8	Frg1	1	1	1	1	1	1	1	1	1	1	1	1	0	0	0	0	0
Disabled homolog 2-interacting protein	Q6P730	Dab2ip	1	1	1	1	1	1	1	1	1	1	1	1	0	0	0	0	0
Protein Taf2	F1LNY6	Taf2	1	1	1	1	1	1	1	1	1	1	1	1	0	0	0	0	0
Ewing sarcoma breakpoint region 1	Q4KM41	Ewsr1	3	3	1	1	1	1	1	1	1	1	1	1	0	0	0	0	0
40S ribosomal protein S20	P60868	Rps20	1	1	1	1	1	1	3	3	1	1	1	1	0	0	0	0	0
H/ACA ribonucleoprotein complex subunit 1	Q6AYA1	Gar1	1	1	1	1	1	1	1	1	1	1	1	1	0	0	0	0	0
AHNAK 1 (Fragment)	Q38PF8		1	1	1	1	1	1	1	1	1	1	1	1	0	0	0	0	0
Uncharacterized protein	F1M6C7		1	1	1	1	1	1	1	1	1	1	1	1	0	0	0	0	0
Protein S100-A11	Q6B345	S100a11	1	1	1	1	1	1	1	1	1	1	1	1	0	0	0	0	0
Coronin	F1LMV9	Coro2b	1	1	1	1	2	2	1	1	1	1	1	1	0	0	0	0	0
Bromodomain containing 3 (Predicted), isoform CRA_b	D3ZWU1	Brd3	1	1	1	1	1	1	1	1	1	1	1	1	0	0	0	0	0
Protein Tcp11l1	A0A0G2K6F1	Tcp11l1	1	1	1	1	1	1	1	1	1	1	1	1	0	0	0	0	0
Lysosomal ATPase	Q811A7	Atp6G	1	1	1	1	1	1	1	1	1	1	1	1	0	0	0	0	0
Protein Hmgxb4	D4A2N0	Hmgxb4	1	1	1	1	1	1	1	1	1	1	1	1	0	0	0	0	0
Phosphatidylinositol 5-phosphate 4-kinase type-2 beta	O88377	Pip4k2b	1	1	1	1	1	1	1	1	1	1	1	1	0	0	0	0	0
Complexin-1	P63041	Cplx1	1	1	1	1	1	1	1	1	1	1	1	1	0	0	0	0	0
Muscarinic acetylcholine receptor M4	P08485	Chrm4	1	1	1	1	1	1	1	1	1	1	1	1	0	0	0	0	0
Ppp2r5d protein (Fragment)	Q499R1	Ppp2r5d	1	2	1	1	1	1	2	1	2	1	1	0.5	1	0	0	-1	0
Cyclin-L2	Q5I0H5	Ccnl2	1	1	1	1	1	1	1	1	1	1	1	1	0	0	0	0	0
Glutamate receptor ionotropic, NMDA 2B	Q00960	Grin2b	1	1	1	1	1	1	1	1	1	1	1	1	0	0	0	0	0
Protein Gprin2	D3ZH78	Gprin2	1	1	1	1	1	1	1	1	1	1	1	1	0	0	0	0	0
Ral GTPase-activating protein subunit beta	P86410	Ralgapb	1	1	1	1	1	1	1	1	1	1	1	1	0	0	0	0	0
Glycylpeptide N-tetradecanoyltransferase	Q700Q7	Nmt2	1	1	1	1	1	1	1	1	1	1	1	1	0	0	0	0	0
Protein Vps53	B4F763	Vps53	1	1	1	1	1	1	1	1	1	1	1	1	0	0	0	0	0
RNA binding protein fox-1 homolog	A0A0G2JYU0	Rbfox1	1	1	1	1	1	1	1	1	1	1	1	1	0	0	0	0	0
Protein Epb41l4a	A0A0G2JW20	Epb41l4a	1	1	1	1	1	1	1	1	1	1	1	1	0	0	0	0	0
F-actin-capping protein subunit alpha-2	Q3T1K5	Capza2	1	1	1	1	1	2	4	2	1	1	2	0.5	0	0	1	-1	0
Cytochrome c-1 (Predicted), isoform CRA_c	D3ZFQ8	Cyc1	1	1	1	1	1	1	1	1	1	1	1	1	0	0	0	0	0
Protein Ube2o	F1M403	Ube2o	1	1	1	1	1	1	1	1	1	1	1	1	0	0	0	0	0
Actin-related protein 2/3 complex subunit 3	B2GV73	Arpc3	1	2	1	1	1	1	2	1	2	1	1	0.5	1	0	0	-1	0
Protein Timm50	D3ZJX5	Timm50	1	1	1	1	1	1	1	1	1	1	1	1	0	0	0	0	0
Protein Hnrnpll	D4A3E1	Hnrnpll	1	1	1	1	1	1	1	1	1	1	1	1	0	0	0	0	0
Protein Wdr37	D3ZQ02	Wdr37	1	2	1	1	3	3	4	2	2	1	1	0.5	1	0	0	-1	0
Splicing factor, arginine/serine-rich 19	Q63624	Scaf1	1	1	1	1	1	1	1	1	1	1	1	1	0	0	0	0	0
Protein Surf6	Q5BJZ4	Surf6	1	1	1	1	1	1	1	1	1	1	1	1	0	0	0	0	0
Protein Rrp1	Q5M9F3	Rrp1	1	1	1	1	1	1	1	1	1	1	1	1	0	0	0	0	0
Sfrs18 protein	Q5BJW4	Pnisr	1	1	1	1	1	1	1	1	1	1	1	1	0	0	0	0	0
Coiled-coil domain-containing protein 80	Q6QD51	Ccdc80	1	1	1	1	1	1	1	1	1	1	1	1	0	0	0	0	0
Calmodulin-regulated spectrin-associated protein 1	A0A0G2K5T1	Camsap1	1	1	1	1	1	1	1	1	1	1	1	1	0	0	0	0	0
Vacuolar protein sorting-associated protein 52 homolog	O55166	Vps52	1	1	1	1	1	1	1	1	1	1	1	1	0	0	0	0	0
Protein Mb21d2	D4ACS3	Mb21d2	1	1	1	1	1	1	1	1	1	1	1	1	0	0	0	0	0
Brain-specific angiogenesis inhibitor 1-associated protein 2	Q6GMN2	Baiap2	1	1	1	1	1	1	1	1	1	1	1	1	0	0	0	0	0
Eukaryotic translation initiation factor 3 subunit A	Q1JU68	Eif3a	1	1	1	1	1	4	4	1	1	1	4	0.25	0	0	2	-2	0
D-tyrosyl-tRNA(Tyr) deacylase	B0K014	Dtd1	1	1	1	1	1	1	2	2	1	1	1	1	0	0	0	0	0
Protein Abr	A0A0G2JTR4	Abr	1	1	1	1	1	1	1	1	1	1	1	1	0	0	0	0	0
Protein G3bp1	D3ZYS7	G3bp1	1	1	1	1	1	1	1	1	1	1	1	1	0	0	0	0	0
Lysosome-associated membrane glycoprotein 1	P14562	Lamp1	1	1	1	1	1	1	1	1	1	1	1	1	0	0	0	0	0
Arpc1a protein	Q6PCU9	Arpc1a	1	1	1	1	1	1	1	1	1	1	1	1	0	0	0	0	0
Anamorsin	Q5XID1	Ciapin1	1	1	1	1	1	1	1	1	1	1	1	1	0	0	0	0	0
Translocon-associated protein subunit gamma	Q08013	Ssr3	1	1	1	1	3	3	1	1	1	1	1	1	0	0	0	0	0
Stau1 protein (Fragment)	Q66HP4	Stau1	1	1	1	1	1	1	1	1	1	1	1	1	0	0	0	0	0
Dermcidin	Q71DI1		1	1	1	1	1	1	1	1	1	1	1	1	0	0	0	0	0
La-related protein 7	Q5XI01	Larp7	1	1	1	1	1	1	1	1	1	1	1	1	0	0	0	0	0
Nuclear factor 1	O70185	Nfib	1	1	1	1	1	1	1	1	1	1	1	1	0	0	0	0	0
Protein Map7d1	D4A644	Map7d1	1	1	1	1	1	1	1	1	1	1	1	1	0	0	0	0	0
Ral GTPase-activating protein subunit alpha-1	O55007	Ralgapa1	1	1	1	1	1	1	1	1	1	1	1	1	0	0	0	0	0
Protein Rspo3	A7LKE6	Rspo3	1	1	1	1	1	1	1	1	1	1	1	1	0	0	0	0	0
ES1 protein homolog, mitochondrial	P56571		1	1	1	1	1	1	1	1	1	1	1	1	0	0	0	0	0
Protein RGD1307235	D3ZJ01	RGD1307235	1	1	1	1	1	1	1	1	1	1	1	1	0	0	0	0	0
Cold-inducible RNA-binding protein	P60825	Cirbp	1	1	1	1	1	1	1	1	1	1	1	1	0	0	0	0	0
Zinc finger protein 22	Q9ERU2	Znf22	1	1	1	1	1	1	1	1	1	1	1	1	0	0	0	0	0
Kir3.1 alternative splice variant deltaB (Fragment)	O08955		1	1	1	1	1	1	1	1	1	1	1	1	0	0	0	0	0
Developmentally regulated GTP binding protein 1	Q5I0F0	Drg1	1	1	1	1	1	1	1	1	1	1	1	1	0	0	0	0	0
Cleavage and polyadenylation specificity factor subunit 4	Q5FVR7	Cpsf4	1	1	1	1	1	1	1	1	1	1	1	1	0	0	0	0	0
Hematological and neurological expressed 1 protein	Q6AXU6	Hn1	1	1	1	1	1	1	1	1	1	1	1	1	0	0	0	0	0
Protein Usp39	B2GV41	Usp39	1	1	1	1	1	1	1	1	1	1	1	1	0	0	0	0	0
Formin-binding protein 1-like	Q2HWF0	Fnbp1l	1	1	1	1	1	1	1	1	1	1	1	1	0	0	0	0	0
Microtubule-associated protein 1S	P0C5W1	Map1s	1	1	1	1	1	1	1	1	1	1	1	1	0	0	0	0	0
Signal peptidase complex catalytic subunit SEC11C	Q9WTR7	Sec11c	1	1	1	1	1	1	1	1	1	1	1	1	0	0	0	0	0
Protein Rangap1	F1MAA5	Rangap1	1	1	1	1	1	1	1	1	1	1	1	1	0	0	0	0	0
GTPase activating protein (SH3 domain) binding protein 2	Q6AY21	G3bp2	1	1	1	1	1	1	1	1	1	1	1	1	0	0	0	0	0
Protein Dvl3	D4ADV8	Dvl3	1	1	1	1	1	1	1	1	1	1	1	1	0	0	0	0	0
Nuclear distribution protein nudE-like 1	Q78PB6	Ndel1	1	1	1	1	1	1	1	1	1	1	1	1	0	0	0	0	0
Protein Upf1	F1LY19	Upf1	1	1	1	1	1	1	1	1	1	1	1	1	0	0	0	0	0
Major vault protein	Q62667	Mvp	1	1	1	1	1	1	1	1	1	1	1	1	0	0	0	0	0
G patch domain-containing protein 4	Q566R3	Gpatch4	1	1	1	1	1	1	1	1	1	1	1	1	0	0	0	0	0
Protein LOC686442	A9UMV7	Uqcr11	1	1	1	1	1	1	1	1	1	1	1	1	0	0	0	0	0
Protein kinase C epsilon type	P09216	Prkce	1	3	1	1	6	2	4	4	3	1	0.333333	1	1.58496	0	-1.58496	0	0
Secretory carrier-associated membrane protein 5	Q9JKE3	Scamp5	1	3	1	1	3	1	3	3	3	1	0.333333	1	1.58496	0	-1.58496	0	0
Nuclear pore glycoprotein p62	P17955	Nup62	1	1	1	1	1	1	1	1	1	1	1	1	0	0	0	0	0
Protein Tmem87a	D4A017	Tmem87a	1	1	1	1	1	1	1	1	1	1	1	1	0	0	0	0	0
Transcriptional regulator ATRX (Fragment)	P70486	Atrx	1	1	1	1	1	1	1	1	1	1	1	1	0	0	0	0	0
Epsin-3	Q4V882	Epn3	1	1	1	1	1	1	1	1	1	1	1	1	0	0	0	0	0
UAP56-interacting factor	Q7TQ84	Fyttd1	1	1	1	1	1	1	1	1	1	1	1	1	0	0	0	0	0
Cytochrome c, somatic	P62898	Cycs	1	1	1	1	1	1	1	1	1	1	1	1	0	0	0	0	0
Aurora kinase A interacting protein 1	Q6AY68	Aurkaip1	1	1	1	1	1	1	1	1	1	1	1	1	0	0	0	0	0
Calmodulin	P62161	Calm1	1	2	1	1	1	1	2	1	2	1	1	0.5	1	0	0	-1	0
E3 ubiquitin-protein ligase TRIP12	A0A0A0MXY4	Trip12	1	1	1	1	1	1	1	1	1	1	1	1	0	0	0	0	0
Eukaryotic translation initiation factor 4H	Q5XI72	Eif4h	1	1	1	1	1	1	1	1	1	1	1	1	0	0	0	0	0
Protein Nipbl	A0A0G2K0J4	Nipbl	1	1	1	1	1	1	1	1	1	1	1	1	0	0	0	0	0
Tropomyosin alpha-3 chain	Q63610	Tpm3	1	1	1	1	1	1	1	1	1	1	1	1	0	0	0	0	0
ZH3 protein	Q1JU70	Ythdf2	2	1	1	1	1	2	1	1	0.5	1	2	1	-1	0	1	0	0
Nuclear speckle splicing regulatory protein 1	Q4FZU3	Nsrp1	1	1	1	1	1	1	1	1	1	1	1	1	0	0	0	0	0
Protein Dennd5b	M0R5A9	Dennd5b	1	1	1	1	1	1	1	1	1	1	1	1	0	0	0	0	0
Protein Thoc3	B5DEY5	Thoc3	1	1	1	1	1	1	1	1	1	1	1	1	0	0	0	0	0
LOC100125386 protein	Q66H93	LOC100125386	1	1	1	1	1	1	1	1	1	1	1	1	0	0	0	0	0
Nck1 protein	B2RZ33	Nck1	1	1	1	1	1	1	1	1	1	1	1	1	0	0	0	0	0
Protein Knop1	D4AE78	Knop1	1	1	1	1	1	1	1	1	1	1	1	1	0	0	0	0	0
Protein FAM32A	B2RYG1	Fam32a	1	1	1	1	1	1	1	1	1	1	1	1	0	0	0	0	0
Protein PRRC2A	Q6MG48	Prrc2a	1	1	1	1	1	1	1	1	1	1	1	1	0	0	0	0	0
Protein jagged-1	Q63722	Jag1	1	1	1	1	1	1	1	1	1	1	1	1	0	0	0	0	0
MIPP65	O54755	Ndufv3	1	1	1	1	1	1	1	1	1	1	1	1	0	0	0	0	0
Bromodomain-containing protein 2	Q6MGA9	Brd2	1	1	1	1	1	1	1	1	1	1	1	1	0	0	0	0	0
von Willebrand factor	F1M957	Vwf	1	1	1	1	1	1	1	1	1	1	1	1	0	0	0	0	0
Coiled-coil domain-containing protein 50	Q810U0	Ccdc50	1	1	1	1	1	1	1	1	1	1	1	1	0	0	0	0	0
Disks large homolog 2	Q63622	Dlg2	1	1	1	1	1	1	1	1	1	1	1	1	0	0	0	0	0
Protein LOC500881	A0A0G2JT76	LOC500881	1	1	1	1	1	1	1	1	1	1	1	1	0	0	0	0	0
Uncharacterized protein	F1M2S4		1	1	1	1	1	1	1	1	1	1	1	1	0	0	0	0	0
Budding uninhibited by benzimidazoles 3 homolog (S. cerevisiae)	Q4FZS2	Bub3	1	1	1	1	1	1	1	1	1	1	1	1	0	0	0	0	0
SWI/SNF-related matrix-associated actin-dependent regulator of chromatin subfamily D member 2	O54772	Smarcd2	1	1	1	1	1	1	1	1	1	1	1	1	0	0	0	0	0
Protein Col14a1	D3ZZT9	Col14a1	1	1	1	1	1	1	1	1	1	1	1	1	0	0	0	0	0
Protein Tcf23	D4A6W7	Tcf23	1	1	1	1	1	1	1	1	1	1	1	1	0	0	0	0	0
S-phase kinase-associated protein 1	Q6PEC4	Skp1	1	1	1	1	1	1	1	1	1	1	1	1	0	0	0	0	0
T-complex protein 1 subunit delta	Q7TPB1	Cct4	7	11	1	1	27	18	19	18	1.57143	1	0.666667	0.947368	0.652077	0	-0.584963	-0.0780025	-0.00272208
Eukaryotic translation initiation factor 4A1	Q6P3V8	Eif4a1	7	16	1	1	35	29	44	23	2.28571	1	0.828571	0.522727	1.19265	0	-0.271302	-0.93587	-0.00363165
Peptidyl-prolyl cis-trans isomerase B	P24368	Ppib	38	41	15	15	13	9	22	29	1.07895	1	0.692308	1.31818	0.109624	0	-0.530515	0.398549	-0.00558521
LUC7-like 2 (S. cerevisiae)	B2RYP6	Luc7l2	83	105	16	22	66	57	49	32	1.26506	1.375	0.863636	0.653061	0.339206	0.459432	-0.211504	-0.61471	-0.00689406
Cbx5 protein	B2RYU7	Cbx5	30	31	14	11	5	7	28	24	1.03333	0.785714	1.4	0.857143	0.0473057	-0.347923	0.485427	-0.222392	-0.0093958
NADH-ubiquinone oxidoreductase 75 kDa subunit, mitochondrial	Q66HF1	Ndufs1	3	6	1	1	17	11	24	18	2	1	0.647059	0.75	1	0	-0.628031	-0.415037	-0.0107672
Protein disulfide-isomerase A6	Q63081	Pdia6	1	1	1	1	5	3	5	8	1	1	0.6	1.6	0	0	-0.736966	0.678072	-0.0147234
Tricarboxylate transport protein, mitochondrial	P32089	Slc25a1	4	4	1	1	16	11	8	11	1	1	0.6875	1.375	0	0	-0.540568	0.459432	-0.0202842
60S ribosomal protein L18	P12001	Rpl18	10	7	2	5	7	7	13	7	0.7	2.5	1	0.538462	-0.514573	1.32193	0	-0.893085	-0.0214325
60 kDa heat shock protein, mitochondrial	P63039	Hspd1	3	3	1	1	24	28	53	42	1	1	1.16667	0.792453	0	0	0.222392	-0.335603	-0.0283027
Voltage-dependent anion-selective channel protein 3	Q9R1Z0	Vdac3	18	14	6	7	23	23	23	23	0.777778	1.16667	1	1	-0.36257	0.222392	0	0	-0.0350444
60S ribosomal protein L35a	P04646	Rpl35a	2	2	1	1	2	3	5	3	1	1	1.5	0.6	0	0	0.584963	-0.736966	-0.0380008
LUC7-like (S. cerevisiae), isoform CRA_b	G3V9R0	Luc7l	28	46	1	1	13	12	17	10	1.64286	1	0.923077	0.588235	0.716207	0	-0.115477	-0.765535	-0.0412012
Protein Zcchc17	D3ZCQ7	Zcchc17	3	4	1	1	3	2	1	1	1.33333	1	0.666667	1	0.415037	0	-0.584963	0	-0.0424813
Protein Mgst3	D4ADS4	Mgst3	1	2	1	1	3	2	3	2	2	1	0.666667	0.666667	1	0	-0.584963	-0.584963	-0.0424813
Serine/threonine-protein kinase DCLK2 (Fragment)	A0A0G2JY17	Dclk2	1	1	1	1	7	7	8	7	1	1	1	0.875	0	0	0	-0.192645	-0.0481613
Long-chain-fatty-acid--CoA ligase 4	O35547	Acsl4	1	1	1	1	1	1	8	7	1	1	1	0.875	0	0	0	-0.192645	-0.0481613
Trifunctional enzyme subunit alpha, mitochondrial	Q64428	Hadha	8	7	1	1	24	22	37	40	0.875	1	0.916667	1.08108	-0.192645	0	-0.125531	0.112475	-0.0514253
Protein Luc7l3	D3ZFB2	Luc7l3	29	24	9	10	16	15	6	6	0.827586	1.11111	0.9375	1	-0.273018	0.152003	-0.0931094	0	-0.0535312
Serine/arginine-rich splicing factor 6	G3V6S8	Srsf6	14	7	5	5	4	8	14	12	0.5	1	2	0.857143	-1	0	1	-0.222392	-0.0555981
Neurofilament medium polypeptide	P12839	Nefm	7	8	1	1	17	11	22	25	1.14286	1	0.647059	1.13636	0.192645	0	-0.628031	0.184425	-0.0627404
Succinyl-CoA:3-ketoacid coenzyme A transferase 1, mitochondrial	B2GV06	Oxct1	1	1	1	1	25	21	31	31	1	1	0.84	1	0	0	-0.251539	0	-0.0628847
AP-3 complex subunit beta	D4AE00	Ap3b2	1	2	1	1	10	7	15	9	2	1	0.7	0.6	1	0	-0.514573	-0.736966	-0.0628847
Protein LOC100910660	Q0ZFS8	Srsf3	81	57	18	17	30	35	38	41	0.703704	0.944444	1.16667	1.07895	-0.50696	-0.0824622	0.222392	0.109624	-0.0643513
Hydroxymethylglutaryl-CoA synthase, cytoplasmic	P17425	Hmgcs1	1	3	1	1	9	8	13	4	3	1	0.888889	0.307692	1.58496	0	-0.169925	-1.70044	-0.0713506
Histone H1.4	P15865	Hist1h1e	45	34	15	12	19	27	44	42	0.755556	0.8	1.42105	0.954545	-0.40439	-0.321928	0.50696	-0.0671142	-0.0716181
Elongation factor 1-alpha 1	P62630	Eef1a1	20	23	7	9	49	41	62	41	1.15	1.28571	0.836735	0.66129	0.201634	0.36257	-0.257158	-0.596644	-0.0723996
Dynactin subunit 1	P28023	Dctn1	3	3	1	1	18	16	12	11	1	1	0.888889	0.916667	0	0	-0.169925	-0.125531	-0.073864
Dihydrolipoyllysine-residue acetyltransferase component of pyruvate dehydrogenase complex, mitochondrial	P08461	Dlat	4	6	1	1	9	6	21	17	1.5	1	0.666667	0.809524	0.584963	0	-0.584963	-0.304855	-0.0762136
Metallothionein-3	P37361	Mt3	3	6	1	1	15	6	12	12	2	1	0.4	1	1	0	-1.32193	0	-0.080482
Nicotinamide phosphoribosyltransferase	Q80Z29	Nampt	1	1	1	1	5	4	1	1	1	1	0.8	1	0	0	-0.321928	0	-0.080482
Transmembrane emp24 domain-containing protein 2	Q63524	Tmed2	1	1	1	1	2	2	5	4	1	1	1	0.8	0	0	0	-0.321928	-0.080482
Transmembrane emp24 domain-containing protein 10	Q63584	Tmed10	1	1	1	1	1	1	5	4	1	1	1	0.8	0	0	0	-0.321928	-0.080482
Putative 60S ribosomal protein L37a	P61515	Rpl37a-ps1	3	4	2	1	3	5	7	5	1.33333	0.5	1.66667	0.714286	0.415037	-1	0.736966	-0.485427	-0.0833559
Eukaryotic initiation factor 4A-II	Q5RKI1	Eif4a2	5	10	1	1	23	18	30	15	2	1	0.782609	0.5	1	0	-0.353637	-1	-0.0884092
60S ribosomal protein L12	P23358	Rpl12	3	7	1	1	1	1	3	1	2.33333	1	1	0.333333	1.22239	0	0	-1.58496	-0.0906425
60S ribosomal protein L23	P62832	Rpl23	5	4	2	3	7	8	9	5	0.8	1.5	1.14286	0.555556	-0.321928	0.584963	0.192645	-0.847997	-0.0980794
Elongation factor 1-alpha 2	P62632	Eef1a2	5	9	1	1	28	19	37	23	1.8	1	0.678571	0.621622	0.847997	0	-0.559427	-0.685891	-0.0993305
Gamma-aminobutyric acid receptor subunit alpha-2	P23576	Gabra2	2	1	1	1	2	1	1	3	0.5	1	0.5	3	-1	0	-1	1.58496	-0.103759
ADP-ribosylation factor-like protein 6-interacting protein 4	Q4V8I5	Arl6ip4	5	5	2	1	7	7	2	3	1	0.5	1	1.5	0	-1	0	0.584963	-0.103759
Protein Hacd3	D4ABI7	Hacd3	8	6	1	1	1	1	1	1	0.75	1	1	1	-0.415037	0	0	0	-0.103759
Cannabinoid receptor 1	P20272	Cnr1	1	2	1	1	4	2	4	3	2	1	0.5	0.75	1	0	-1	-0.415037	-0.103759
Tripartite motif-containing protein 3	O70277	Trim3	2	1	1	1	1	2	4	3	0.5	1	2	0.75	-1	0	1	-0.415037	-0.103759
ER membrane protein complex subunit 3	Q5U2V8	Emc3	1	1	1	1	4	3	3	3	1	1	0.75	1	0	0	-0.415037	0	-0.103759
High mobility group protein B1	P63159	Hmgb1	1	1	1	1	1	1	4	3	1	1	1	0.75	0	0	0	-0.415037	-0.103759
Hepatoma-derived growth factor-related protein 3	Q923W4	Hdgfrp3	53	36	12	12	14	13	16	19	0.679245	1	0.928571	1.1875	-0.557995	0	-0.106915	0.247928	-0.104246
Protein Srrm1	B2RYB3	Srrm1	8	7	1	1	6	5	5	5	0.875	1	0.833333	1	-0.192645	0	-0.263034	0	-0.11392
NADH-cytochrome b5 reductase 3	P20070	Cyb5r3	4	5	1	1	10	7	12	10	1.25	1	0.7	0.833333	0.321928	0	-0.514573	-0.263034	-0.11392
40S ribosomal protein S16	P62250	Rps16	3	4	1	1	12	10	17	11	1.33333	1	0.833333	0.647059	0.415037	0	-0.263034	-0.628031	-0.119007
T-complex protein 1 subunit gamma	Q6P502	Cct3	22	19	4	4	42	42	35	29	0.863636	1	1	0.828571	-0.211504	0	0	-0.271302	-0.120702
L-lactate dehydrogenase A chain	P04642	Ldha	1	1	1	1	7	4	4	5	1	1	0.571429	1.25	0	0	-0.807355	0.321928	-0.121357
40S ribosomal protein S14	P13471	Rps14	8	15	1	1	9	6	7	4	1.875	1	0.666667	0.571429	0.906891	0	-0.584963	-0.807355	-0.121357
Trifunctional enzyme subunit beta, mitochondrial	Q60587	Hadhb	3	2	1	1	14	13	20	23	0.666667	1	0.928571	1.15	-0.584963	0	-0.106915	0.201634	-0.122561
Acetyl-Coenzyme A carboxylase 2	Q1HEC0	Acacb	32	40	16	13	123	84	59	60	1.25	0.8125	0.682927	1.01695	0.321928	-0.29956	-0.550197	0.0242475	-0.125895
Sterol-4-alpha-carboxylate 3-dehydrogenase, decarboxylating	Q5PPL3	Nsdhl	1	1	1	1	3	3	10	7	1	1	1	0.7	0	0	0	-0.514573	-0.128643
Protein Srsf1	D4A9L2	Srsf1	136	87	42	38	71	82	96	100	0.639706	0.904762	1.15493	1.04167	-0.644519	-0.14439	0.207805	0.0588937	-0.130553
Clathrin heavy chain 1	P11442	Cltc	4	5	1	1	32	30	66	39	1.25	1	0.9375	0.590909	0.321928	0	-0.0931094	-0.758992	-0.132543
Nuclease-sensitive element-binding protein 1	P62961	Ybx1	8	11	1	2	2	2	8	2	1.375	2	1	0.25	0.459432	1	0	-2	-0.135142
Protein Tra2a	B1WC25	Tra2a	22	17	4	3	9	10	16	17	0.772727	0.75	1.11111	1.0625	-0.371969	-0.415037	0.152003	0.0874628	-0.136885
Elongation factor Tu, mitochondrial	P85834	Tufm	1	1	1	1	25	22	31	24	1	1	0.88	0.774194	0	0	-0.184425	-0.369234	-0.138415
Sfrs4 protein (Fragment)	B1H240	Srsf4	3	1	3	4	7	10	18	19	0.333333	1.33333	1.42857	1.05556	-1.58496	0.415037	0.514573	0.0780025	-0.144337
ARP1 actin-related protein 1 homolog B (Yeast)	B2RYJ7	Actr1b	1	1	1	1	5	4	6	5	1	1	0.8	0.833333	0	0	-0.321928	-0.263034	-0.146241
Ubiquitin thioesterase OTUB1	B2RYG6	Otub1	1	1	1	1	6	5	5	4	1	1	0.833333	0.8	0	0	-0.263034	-0.321928	-0.146241
Leucine-rich repeat-containing protein 59	Q5RJR8	Lrrc59	6	4	1	1	1	1	5	5	0.666667	1	1	1	-0.584963	0	0	0	-0.146241
PHD finger-like domain-containing protein 5A	P83871	Phf5a	3	1	1	1	1	1	1	2	0.333333	1	1	2	-1.58496	0	0	1	-0.146241
Protein LOC100360057	Q6PDV8	LOC100360057	6	4	1	1	1	1	1	1	0.666667	1	1	1	-0.584963	0	0	0	-0.146241
Protein Sarm1	D3ZUM2	Sarm1	1	1	1	1	1	1	9	6	1	1	1	0.666667	0	0	0	-0.584963	-0.146241
Proteasome (Prosome, macropain) 26S subunit, non-ATPase, 6	Q6PCT9	Psmd6	1	1	1	1	2	2	3	2	1	1	1	0.666667	0	0	0	-0.584963	-0.146241
Thioredoxin-related transmembrane protein 2	Q5XIK2	Tmx2	1	1	1	1	1	1	3	2	1	1	1	0.666667	0	0	0	-0.584963	-0.146241
40S ribosomal protein S3	P62909	Rps3	12	14	5	4	22	23	24	16	1.16667	0.8	1.04545	0.666667	0.222392	-0.321928	0.0641303	-0.584963	-0.155092
Peptidyl-prolyl cis-trans isomerase A	P10111	Ppia	2	4	1	1	4	2	14	9	2	1	0.5	0.642857	1	0	-1	-0.63743	-0.159357
FUS interacting protein (Serine-arginine rich) 1	Q4KM38	Srsf10	37	21	14	9	14	18	19	26	0.567568	0.642857	1.28571	1.36842	-0.817136	-0.63743	0.36257	0.452512	-0.159871
RNA-binding motif protein, X chromosome	Q4V898	Rbmx	10	8	5	4	2	4	12	6	0.8	0.8	2	0.5	-0.321928	-0.321928	1	-1	-0.160964
Serine/arginine-rich splicing factor 2	Q6PDU1	Srsf2	24	21	6	7	16	13	17	13	0.875	1.16667	0.8125	0.764706	-0.192645	0.222392	-0.29956	-0.387023	-0.164209
Glycine--tRNA ligase (Fragment)	Q5I0G4	Gars	1	1	1	1	14	16	11	6	1	1	1.14286	0.545455	0	0	0.192645	-0.874469	-0.170456
60S ribosomal protein L24	P83732	Rpl24	13	6	3	4	7	8	8	7	0.461538	1.33333	1.14286	0.875	-1.11548	0.415037	0.192645	-0.192645	-0.17511
Serine racemase	Q76EQ0	Srr	1	1	1	1	5	3	3	3	1	1	0.6	1	0	0	-0.736966	0	-0.184241
Dolichyl-diphosphooligosaccharide--protein glycosyltransferase subunit 2	P25235	Rpn2	6	6	1	1	14	10	17	14	1	1	0.714286	0.823529	0	0	-0.485427	-0.280108	-0.191384
Membrane-associated progesterone receptor component 2	Q5XIU9	Pgrmc2	4	6	1	3	18	5	30	14	1.5	3	0.277778	0.466667	0.584963	1.58496	-1.848	-1.09954	-0.194402
Uncharacterized protein (Fragment)	B4F771	Gnas	1	1	1	1	8	6	9	7	1	1	0.75	0.777778	0	0	-0.415037	-0.36257	-0.194402
60S acidic ribosomal protein P0	P19945	Rplp0	7	7	1	1	8	7	18	12	1	1	0.875	0.666667	0	0	-0.192645	-0.584963	-0.194402
Actin, cytoplasmic 2	P63259	Actg1	189	128	29	26	167	177	366	331	0.677249	0.896552	1.05988	0.904372	-0.562242	-0.157541	0.0839013	-0.145012	-0.195224
RNA-binding motif protein, X chromosome retrogene-like	P84586	Rbmxrtl	10	8	5	4	2	3	10	6	0.8	0.8	1.5	0.6	-0.321928	-0.321928	0.584963	-0.736966	-0.198965
SP120	Q63555		33	19	1	1	1	1	1	1	0.575758	1	1	1	-0.796467	0	0	0	-0.199117
60S ribosomal protein L27a	P18445	Rpl27a	6	6	4	3	7	8	9	6	1	0.75	1.14286	0.666667	0	-0.415037	0.192645	-0.584963	-0.201839
60S ribosomal protein L32	P62912	Rpl32	11	8	4	4	7	7	9	7	0.727273	1	1	0.777778	-0.459432	0	0	-0.36257	-0.2055
60S ribosomal protein L31	P62902	Rpl31	6	3	1	1	9	10	6	6	0.5	1	1.11111	1	-1	0	0.152003	0	-0.211999
ELAV-like protein	B5DF91	Elavl1	1	1	1	1	1	1	9	5	1	1	1	0.555556	0	0	0	-0.847997	-0.211999
Prohibitin-2	Q5XIH7	Phb2	13	13	4	2	26	27	32	34	1	0.5	1.03846	1.0625	0	-1	0.0544478	0.0874628	-0.214522
60S ribosomal protein L15	P61314	Rpl15	8	6	4	4	15	12	10	9	0.75	1	0.8	0.9	-0.415037	0	-0.321928	-0.152003	-0.222242
60S ribosomal protein L8	P62919	Rpl8	14	12	2	1	12	12	10	12	0.857143	0.5	1	1.2	-0.222392	-1	0	0.263034	-0.23984
Voltage-dependent anion-selective channel protein 2	P81155	Vdac2	13	9	5	5	27	20	22	22	0.692308	1	0.740741	1	-0.530515	0	-0.432959	0	-0.240869
Histone H2B type 1	Q00715		59	30	1	1	1	1	1	1	0.508475	1	1	1	-0.975752	0	0	0	-0.243938
Mitochondrial import receptor subunit TOM40 homolog	G3V8F5	Tomm40	3	2	1	1	9	8	7	6	0.666667	1	0.888889	0.857143	-0.584963	0	-0.169925	-0.222392	-0.24432
FACT complex subunit SSRP1	Q04931	Ssrp1	2	2	1	1	1	1	2	1	1	1	1	0.5	0	0	0	-1	-0.25
Nidogen-1	F1LM84	Nid1	1	1	1	1	2	4	4	1	1	1	2	0.25	0	0	1	-2	-0.25
Pcbp2 protein	Q4V8F6	Pcbp2	4	4	1	1	8	9	18	8	1	1	1.125	0.444444	0	0	0.169925	-1.16993	-0.25
Protein Prr36	D3ZPT0	Prr36	2	1	1	1	1	1	1	1	0.5	1	1	1	-1	0	0	0	-0.25
Uncharacterized protein	D4ACJ7		2	1	1	1	1	1	1	1	0.5	1	1	1	-1	0	0	0	-0.25
Protein Elof1	D4AEE9	Elof1	2	1	1	1	1	1	1	1	0.5	1	1	1	-1	0	0	0	-0.25
Caprin-1	Q5M9G3	Caprin1	2	1	1	1	1	1	1	1	0.5	1	1	1	-1	0	0	0	-0.25
BUD13 homolog	Q4QQU1	Bud13	2	1	1	1	1	1	1	1	0.5	1	1	1	-1	0	0	0	-0.25
Lamina-associated polypeptide 2, isoform beta	Q62733	Tmpo	2	1	1	1	1	1	1	1	0.5	1	1	1	-1	0	0	0	-0.25
Cell division cycle 5-like protein	O08837	Cdc5l	2	1	1	1	1	1	1	1	0.5	1	1	1	-1	0	0	0	-0.25
Metallothionein-2	P04355	Mt2	1	1	1	1	16	8	1	1	1	1	0.5	1	0	0	-1	0	-0.25
Succinyl-CoA ligase [ADP/GDP-forming] subunit alpha, mitochondrial	P13086	Suclg1	1	2	1	1	1	1	4	1	2	1	1	0.25	1	0	0	-2	-0.25
Guanine nucleotide-binding protein-like 3	Q811S9	Gnl3	2	1	1	1	1	1	1	1	0.5	1	1	1	-1	0	0	0	-0.25
Mbd3 protein (Fragment)	B2RZ64	Mbd3	2	1	1	1	1	1	1	1	0.5	1	1	1	-1	0	0	0	-0.25
Signal peptidase complex subunit 3	Q568Z4	Spcs3	2	1	1	1	1	1	1	1	0.5	1	1	1	-1	0	0	0	-0.25
Naca protein	B2RYX0	Naca	2	1	1	1	1	1	1	1	0.5	1	1	1	-1	0	0	0	-0.25
Sorting and assembly machinery component 50 homolog	Q6AXV4	Samm50	2	1	1	1	1	1	1	1	0.5	1	1	1	-1	0	0	0	-0.25
Plakoglobin	P70565	Jup	2	1	1	1	1	1	1	1	0.5	1	1	1	-1	0	0	0	-0.25
Protein Dsp	F1LMV6	Dsp	2	1	1	1	1	1	1	1	0.5	1	1	1	-1	0	0	0	-0.25
Zinc finger RNA-binding protein	A0A0H2UHJ5	Zfr	2	1	1	1	1	1	1	1	0.5	1	1	1	-1	0	0	0	-0.25
Nuclear pore complex protein Nup153	P49791	Nup153	2	1	1	1	1	1	1	1	0.5	1	1	1	-1	0	0	0	-0.25
Microtubule-associated proteins 1A/1B light chain 3B	Q62625	Map1lc3b	2	2	2	1	1	1	1	1	1	0.5	1	1	0	-1	0	0	-0.25
Putative oxidoreductase GLYR1	Q5RKH0	Glyr1	2	1	1	1	1	1	1	1	0.5	1	1	1	-1	0	0	0	-0.25
Protein Brd7	A0A0G2JTM7	Brd7	2	1	1	1	1	1	1	1	0.5	1	1	1	-1	0	0	0	-0.25
Microtubule-associated proteins 1A/1B light chain 3A	Q6XVN8	Map1lc3a	2	2	2	1	2	2	1	1	1	0.5	1	1	0	-1	0	0	-0.25
Protein Cwf19l2	A0A0G2K305	Cwf19l2	2	1	1	1	1	1	1	1	0.5	1	1	1	-1	0	0	0	-0.25
LRRGT00145	Q6QI63	Zfp341	2	1	1	1	1	1	1	1	0.5	1	1	1	-1	0	0	0	-0.25
60S ribosomal protein L39	P62893	Rpl39	1	1	1	1	2	1	3	3	1	1	0.5	1	0	0	-1	0	-0.25
Protein Golga7b	F1M362	Golga7b	1	1	1	1	1	1	2	1	1	1	1	0.5	0	0	0	-1	-0.25
Protein Trim46 (Fragment)	A0A096MKD5	Trim46	2	1	1	1	1	1	1	1	0.5	1	1	1	-1	0	0	0	-0.25
Keratin, type I cytoskeletal 12	Q6IFW5	Krt12	2	1	1	1	1	1	1	1	0.5	1	1	1	-1	0	0	0	-0.25
Protein Nup160	D3ZBL6	Nup160	1	1	1	1	1	1	2	1	1	1	1	0.5	0	0	0	-1	-0.25
Protein RGD1561590	G3V7F6	RGD1561590	2	1	1	1	1	1	1	1	0.5	1	1	1	-1	0	0	0	-0.25
Protein Rbbp4	B5DFB2	Rbbp4	2	1	1	1	1	1	1	1	0.5	1	1	1	-1	0	0	0	-0.25
Signal peptidase complex catalytic subunit SEC11A	P42667	Sec11a	1	1	1	1	1	1	2	1	1	1	1	0.5	0	0	0	-1	-0.25
Nuclear cap-binding protein subunit 1	Q56A27	Ncbp1	1	1	1	1	1	1	2	1	1	1	1	0.5	0	0	0	-1	-0.25
Protein Sec23a	A0A0G2JZM2	Sec23a	1	1	1	1	2	1	1	1	1	1	0.5	1	0	0	-1	0	-0.25
Protein Scyl2	A0A0G2JVC2	Scyl2	1	1	1	1	2	1	1	1	1	1	0.5	1	0	0	-1	0	-0.25
Neurochondrin	O35095	Ncdn	1	1	1	1	4	4	10	5	1	1	1	0.5	0	0	0	-1	-0.25
Cysteine-rich PDZ-binding protein	Q792Q4	Cript	2	1	1	1	1	1	1	1	0.5	1	1	1	-1	0	0	0	-0.25
60S ribosomal protein L13	P41123	Rpl13	6	8	2	1	8	9	9	6	1.33333	0.5	1.125	0.666667	0.415037	-1	0.169925	-0.584963	-0.25
Ras-related protein Rab-5A	M0RC99	Rab5a	4	3	1	1	10	8	11	9	0.75	1	0.8	0.818182	-0.415037	0	-0.321928	-0.289507	-0.256618
Apolipoprotein E	P02650	Apoe	1	1	1	1	10	7	10	7	1	1	0.7	0.7	0	0	-0.514573	-0.514573	-0.257287
Serine/threonine-protein kinase DCLK2	Q5MPA9	Dclk2	9	5	1	1	7	7	8	7	0.555556	1	1	0.875	-0.847997	0	0	-0.192645	-0.26016
Glyceraldehyde-3-phosphate dehydrogenase	P04797	Gapdh	9	7	1	1	8	8	34	21	0.777778	1	1	0.617647	-0.36257	0	0	-0.695145	-0.264429
60S ribosomal protein L36	D3ZZ95	LOC100361060	5	6	2	2	4	2	5	4	1.2	1	0.5	0.8	0.263034	0	-1	-0.321928	-0.264723
Translocon-associated protein subunit delta	Q07984	Ssr4	1	1	1	1	10	6	5	4	1	1	0.6	0.8	0	0	-0.736966	-0.321928	-0.264723
Ca+2/calmodulin-dependent protein kinase II gamma	A0A0G3FMJ5	Camk2g	2	1	1	1	16	15	16	16	0.5	1	0.9375	1	-1	0	-0.0931094	0	-0.273277
Phenylalanyl-tRNA synthetase, beta subunit	Q68FT7	Farsb	2	1	1	1	12	11	1	1	0.5	1	0.916667	1	-1	0	-0.125531	0	-0.281383
40S ribosomal protein S27	Q71TY3	Rps27	2	2	1	1	5	4	7	4	1	1	0.8	0.571429	0	0	-0.321928	-0.807355	-0.282321
Hepatoma-derived growth factor-related protein 2	Q925G1	Hdgfrp2	29	13	3	3	1	1	1	1	0.448276	1	1	1	-1.15754	0	0	0	-0.289385
NADH dehydrogenase [ubiquinone] 1 alpha subcomplex subunit 9, mitochondrial	Q5BK63	Ndufa9	5	2	1	1	12	15	19	17	0.4	1	1.25	0.894737	-1.32193	0	0.321928	-0.160465	-0.290116
Heterogeneous nuclear ribonucleoprotein H	A0A0G2JTG7	Hnrnph1	9	4	1	1	1	1	1	1	0.444444	1	1	1	-1.16993	0	0	0	-0.292481
Dynein light chain Tctex-type 1	Q9Z336	Dynlt1	10	5	1	1	9	8	5	5	0.5	1	0.888889	1	-1	0	-0.169925	0	-0.292481
Eukaryotic translation initiation factor 5A-1	Q3T1J1	Eif5a	1	1	1	1	1	1	9	4	1	1	1	0.444444	0	0	0	-1.16993	-0.292481
40S ribosomal protein S30	P62864	Fau	15	11	5	4	4	3	8	8	0.733333	0.8	0.75	1	-0.447459	-0.321928	-0.415037	0	-0.296106
Protein Aldh18a1	D3ZIE9	Aldh18a1	2	1	1	1	13	15	20	15	0.5	1	1.15385	0.75	-1	0	0.206451	-0.415037	-0.302147
Protein Rbm17	Q6AY02	Rbm17	14	15	5	2	1	1	4	4	1.07143	0.4	1	1	0.0995357	-1.32193	0	0	-0.305598
40S ribosomal protein S24	P62850	Rps24	8	5	1	1	7	8	10	6	0.625	1	1.14286	0.6	-0.678072	0	0.192645	-0.736966	-0.305598
Copa protein (Fragment)	Q5BJV4	Copa	2	2	1	1	11	11	21	9	1	1	1	0.428571	0	0	0	-1.22239	-0.305598
Arginine/serine-rich coiled-coil protein 2	A0A0G2JZB4	Rsrc2	1	5	1	1	4	1	3	1	5	1	0.25	0.333333	2.32193	0	-2	-1.58496	-0.315759
40S ribosomal protein S9	P29314	Rps9	9	7	6	6	21	17	23	15	0.777778	1	0.809524	0.652174	-0.36257	0	-0.304855	-0.616671	-0.321024
Protein LOC100910882	Q5BJP4	Rbm39	64	41	21	14	28	28	25	24	0.640625	0.666667	1	0.96	-0.642448	-0.584963	0	-0.0588937	-0.321576
Cleavage and polyadenylation specificity factor subunit 5	Q4KM65	Nudt21	16	13	6	8	6	6	8	3	0.8125	1.33333	1	0.375	-0.29956	0.415037	0	-1.41504	-0.32489
Protein U2af2	F2Z3T9	U2af2	106	70	30	20	24	24	38	35	0.660377	0.666667	1	0.921053	-0.598637	-0.584963	0	-0.118644	-0.325561
Heterogeneous nuclear ribonucleoprotein D-like	Q3SWU3	Hnrnpdl	10	4	1	1	1	1	1	1	0.4	1	1	1	-1.32193	0	0	0	-0.330482
Lupus La protein homolog	P38656	Ssb	2	2	1	1	1	1	15	6	1	1	1	0.4	0	0	0	-1.32193	-0.330482
F-actin-capping protein subunit beta	Q5XI32	Capzb	1	2	1	1	1	1	5	1	2	1	1	0.2	1	0	0	-2.32193	-0.330482
Isocitrate dehydrogenase [NADP], mitochondrial	P56574	Idh2	1	1	1	1	25	16	32	20	1	1	0.64	0.625	0	0	-0.643856	-0.678072	-0.330482
Aspartate--tRNA ligase, cytoplasmic	P15178	Dars	9	8	1	1	13	10	12	7	0.888889	1	0.769231	0.583333	-0.169925	0	-0.378512	-0.777608	-0.331511
Arginine--tRNA ligase, cytoplasmic	P40329	Rars	3	3	1	1	7	5	9	5	1	1	0.714286	0.555556	0	0	-0.485427	-0.847997	-0.333356
Alpha-internexin	P23565	Ina	15	8	1	1	23	18	39	37	0.533333	1	0.782609	0.948718	-0.906891	0	-0.353637	-0.0759489	-0.334119
Mitochondrial carnitine/acylcarnitine carrier protein	P97521	Slc25a20	3	2	1	1	13	9	14	12	0.666667	1	0.692308	0.857143	-0.584963	0	-0.530515	-0.222392	-0.334467
Protein Rab5b	A1L1J8	Rab5b	5	3	1	1	10	8	11	9	0.6	1	0.8	0.818182	-0.736966	0	-0.321928	-0.289507	-0.3371
Aldehyde dehydrogenase, mitochondrial	P11884	Aldh2	2	1	1	1	8	8	26	20	0.5	1	1	0.769231	-1	0	0	-0.378512	-0.344628
Casein kinase I isoform alpha	P97633	Csnk1a1	1	1	1	1	3	3	8	3	1	1	1	0.375	0	0	0	-1.41504	-0.353759
Complement component 1 Q subcomponent-binding protein, mitochondrial	O35796	C1qbp	1	1	1	1	1	1	8	3	1	1	1	0.375	0	0	0	-1.41504	-0.353759
Coatomer subunit delta	Q66H80	Arcn1	1	1	1	1	8	3	1	1	1	1	0.375	1	0	0	-1.41504	0	-0.353759
Histone H2A.Z	P0C0S7	H2afz	12	5	1	1	4	5	7	5	0.416667	1	1.25	0.714286	-1.26303	0	0.321928	-0.485427	-0.356633
60S ribosomal protein L23a	P62752	Rpl23a	21	12	7	5	10	9	10	10	0.571429	0.714286	0.9	1	-0.807355	-0.485427	-0.152003	0	-0.361196
HnRNP protein (Fragment)	O70592	Hnrnpa3	3	3	7	4	1	1	28	18	1	0.571429	1	0.642857	0	-0.807355	0	-0.63743	-0.361196
60S ribosomal protein L9	P17077	Rpl9	3	5	3	1	12	12	16	10	1.66667	0.333333	1	0.625	0.736966	-1.58496	0	-0.678072	-0.381517
Heterogeneous nuclear ribonucleoprotein A1	P04256	Hnrnpa1	15	10	7	5	3	3	25	18	0.666667	0.714286	1	0.72	-0.584963	-0.485427	0	-0.473931	-0.38608
mRNA export factor	Q3SWS8	Rae1	6	1	1	1	1	2	1	1	0.166667	1	2	1	-2.58496	0	1	0	-0.396241
Protein Llph	B0BN98	Llph	6	1	1	1	1	1	1	2	0.166667	1	1	2	-2.58496	0	0	1	-0.396241
Serine/threonine-protein phosphatase PP1-alpha catalytic subunit	P62138	Ppp1ca	9	6	1	1	5	4	16	10	0.666667	1	0.8	0.625	-0.584963	0	-0.321928	-0.678072	-0.396241
Protein Tcof1	D4A206	Tcof1	3	1	1	1	1	1	1	1	0.333333	1	1	1	-1.58496	0	0	0	-0.396241
Cytoskeleton-associated protein 4 (Predicted)	D3ZH41	Ckap4	4	4	1	1	1	1	3	1	1	1	1	0.333333	0	0	0	-1.58496	-0.396241
Glypican-2	P51653	Gpc2	3	1	1	1	1	1	1	1	0.333333	1	1	1	-1.58496	0	0	0	-0.396241
High-mobility group nucleosome binding domain 1	Q5U1W8	LOC100911295	3	1	1	1	1	1	1	1	0.333333	1	1	1	-1.58496	0	0	0	-0.396241
Protein Alyref	D3ZXH7	Alyref	6	2	1	1	1	1	1	1	0.333333	1	1	1	-1.58496	0	0	0	-0.396241
Protein Smarcc2	D4A510	Smarcc2	3	1	1	1	1	1	1	1	0.333333	1	1	1	-1.58496	0	0	0	-0.396241
Polypyrimidine tract-binding protein 2	Q66H20	Ptbp2	3	1	1	1	1	1	1	1	0.333333	1	1	1	-1.58496	0	0	0	-0.396241
Splicing regulatory glutamine/lysine-rich protein 1	G3V9I9	Srek1	3	1	1	1	1	1	1	1	0.333333	1	1	1	-1.58496	0	0	0	-0.396241
Eukaryotic translation initiation factor 1A, Y-linked	B5DF60	Eif1ax	1	1	1	1	1	1	3	1	1	1	1	0.333333	0	0	0	-1.58496	-0.396241
Protein Ubap2l	A0A0G2JYC6	Ubap2l	3	1	1	1	1	1	1	1	0.333333	1	1	1	-1.58496	0	0	0	-0.396241
Protein Cenpv	D4A9A3	Cenpv	3	1	1	1	1	1	1	1	0.333333	1	1	1	-1.58496	0	0	0	-0.396241
Protein SET	Q63945	Set	3	1	1	1	1	1	1	1	0.333333	1	1	1	-1.58496	0	0	0	-0.396241
Cytoplasmic dynein 1 light intermediate chain 1	Q9QXU8	Dync1li1	2	1	1	1	6	4	6	6	0.5	1	0.666667	1	-1	0	-0.584963	0	-0.396241
Nucleoside diphosphate kinase B	P19804	Nme2	1	3	1	1	9	1	1	1	3	1	0.111111	1	1.58496	0	-3.16993	0	-0.396241
Pre-mRNA 3'-end-processing factor FIP1	Q5U317	Fip1l1	3	1	1	1	1	1	1	1	0.333333	1	1	1	-1.58496	0	0	0	-0.396241
Enhancer of rudimentary homolog	B2RYQ5	Erh	1	1	1	1	1	1	3	1	1	1	1	0.333333	0	0	0	-1.58496	-0.396241
Guanine nucleotide binding protein, alpha 14	Q5EAP4	Gna14	2	1	1	1	3	2	5	5	0.5	1	0.666667	1	-1	0	-0.584963	0	-0.396241
Nucleosome assembly protein 1-like 4	Q5U2Z3	Nap1l4	1	1	1	1	2	2	3	1	1	1	1	0.333333	0	0	0	-1.58496	-0.396241
OX-2 membrane glycoprotein	P04218	Cd200	1	1	1	1	3	1	3	3	1	1	0.333333	1	0	0	-1.58496	0	-0.396241
Uncharacterized protein	Q6P769	Nap1l1	1	1	1	1	1	1	3	1	1	1	1	0.333333	0	0	0	-1.58496	-0.396241
Protein Zfp41	D3ZZK5	LOC100910508	3	1	1	1	1	1	1	1	0.333333	1	1	1	-1.58496	0	0	0	-0.396241
Smarca4 protein (Fragment)	B5DFE9	Smarca4	1	1	1	1	1	1	3	1	1	1	1	0.333333	0	0	0	-1.58496	-0.396241
Eukaryotic translation initiation factor 3 subunit B	Q4G061	Eif3b	1	1	1	1	1	1	3	1	1	1	1	0.333333	0	0	0	-1.58496	-0.396241
Myosin light polypeptide 6	Q64119	Myl6	1	1	1	1	2	1	6	4	1	1	0.5	0.666667	0	0	-1	-0.584963	-0.396241
NADH dehydrogenase (Ubiquinone) Fe-S protein 7	Q5RJN0	Ndufs7	1	1	1	1	3	2	10	5	1	1	0.666667	0.5	0	0	-0.584963	-1	-0.396241
60S ribosomal protein L17	P24049	Rpl17	14	10	3	2	10	7	16	16	0.714286	0.666667	0.7	1	-0.485427	-0.584963	-0.514573	0	-0.396241
60S ribosomal protein L4	Q6P3V9	Rpl4	43	34	14	9	19	21	27	16	0.790698	0.642857	1.10526	0.592593	-0.338802	-0.63743	0.14439	-0.754888	-0.396682
Cytoplasmic dynein 1 heavy chain 1	P38650	Dync1h1	40	30	1	1	98	69	164	103	0.75	1	0.704082	0.628049	-0.415037	0	-0.506185	-0.671051	-0.398069
Protein Gmcl1	D3ZR17	Snrnp27	36	22	7	5	18	17	15	12	0.611111	0.714286	0.944444	0.8	-0.710493	-0.485427	-0.0824622	-0.321928	-0.400078
60S ribosomal protein L36a	P83883	Rpl36a	43	28	5	3	10	6	10	14	0.651163	0.6	0.6	1.4	-0.61891	-0.736966	-0.736966	0.485427	-0.401854
Vimentin	P31000	Vim	45	29	13	8	48	43	35	32	0.644444	0.615385	0.895833	0.914286	-0.633872	-0.70044	-0.158698	-0.129283	-0.405573
Protein Ppp2r1a	Q5XI34	Ppp2r1a	2	2	1	1	7	4	18	10	1	1	0.571429	0.555556	0	0	-0.807355	-0.847997	-0.413838
Protein Ndufb10	D4A0T0	Ndufb10	1	1	1	1	4	1	4	5	1	1	0.25	1.25	0	0	-2	0.321928	-0.419518
T-complex protein 1 subunit epsilon	Q68FQ0	Cct5	9	6	1	1	44	33	37	23	0.666667	1	0.75	0.621622	-0.584963	0	-0.415037	-0.685891	-0.421473
Activated RNA polymerase II transcriptional coactivator p15	Q63396	Sub1	66	30	21	12	14	12	8	11	0.454545	0.571429	0.857143	1.375	-1.1375	-0.807355	-0.222392	0.459432	-0.426955
Importin subunit beta-1	P52296	Kpnb1	2	1	1	1	1	1	5	3	0.5	1	1	0.6	-1	0	0	-0.736966	-0.434241
Proteasome (Prosome, macropain) 26S subunit, non-ATPase, 12	Q5XIC6	Psmd12	1	1	1	1	1	1	10	3	1	1	1	0.3	0	0	0	-1.73697	-0.434241
40S ribosomal protein S13	P62278	Rps13	3	2	1	1	7	4	9	7	0.666667	1	0.571429	0.777778	-0.584963	0	-0.807355	-0.36257	-0.438722
Dolichyl-diphosphooligosaccharide--protein glycosyltransferase subunit 1	Q6P7A7	Rpn1	2	1	1	1	19	17	28	18	0.5	1	0.894737	0.642857	-1	0	-0.160465	-0.63743	-0.449474
Sarcoplasmic/endoplasmic reticulum calcium ATPase 2	P11507	Atp2a2	3	2	1	1	13	10	34	19	0.666667	1	0.769231	0.558824	-0.584963	0	-0.378512	-0.839535	-0.450752
60S ribosomal protein L7a	P62425	Rpl7a	23	15	6	3	24	24	23	20	0.652174	0.5	1	0.869565	-0.616671	-1	0	-0.201634	-0.454576
NADH dehydrogenase (Ubiquinone) flavoprotein 1	Q5XIH3	Ndufv1	2	1	1	1	8	8	9	5	0.5	1	1	0.555556	-1	0	0	-0.847997	-0.461999
Renin receptor	Q6AXS4	Atp6ap2	4	5	1	1	3	1	3	2	1.25	1	0.333333	0.666667	0.321928	0	-1.58496	-0.584963	-0.461999
Lactadherin	P70490	Mfge8	1	1	1	1	23	19	3	1	1	1	0.826087	0.333333	0	0	-0.275634	-1.58496	-0.465149
60S ribosomal protein L6	P21533	Rpl6	14	10	7	4	11	12	13	8	0.714286	0.571429	1.09091	0.615385	-0.485427	-0.807355	0.125531	-0.70044	-0.466923
60S ribosomal protein L7	B0K031	Rpl7	27	17	11	7	29	29	22	15	0.62963	0.636364	1	0.681818	-0.667425	-0.652077	0	-0.552541	-0.468011
Protein Rab33a	D3ZCU8	Rab33a	1	2	1	1	2	1	11	3	2	1	0.5	0.272727	1	0	-1	-1.87447	-0.468617
Ubiquitin-40S ribosomal protein S27a	P62982	Rps27a	41	29	7	8	62	15	29	40	0.707317	1.14286	0.241935	1.37931	-0.499571	0.192645	-2.04731	0.463947	-0.472571
40S ribosomal protein S26	P62856	Rps26	10	4	2	2	6	4	5	5	0.4	1	0.666667	1	-1.32193	0	-0.584963	0	-0.476723
Serum albumin	A0A0G2JSH5	Alb	1	4	1	1	3	1	5	1	4	1	0.333333	0.2	2	0	-1.58496	-2.32193	-0.476723
Elongation factor 1-gamma	Q68FR6	Eef1g	1	1	1	1	4	2	15	8	1	1	0.5	0.533333	0	0	-1	-0.906891	-0.476723
PRP38 pre-mRNA processing factor 38 (Yeast) domain containing A (Predicted), isoform CRA_b	D3ZGL5	Prpf38a	21	12	9	3	5	7	7	7	0.571429	0.333333	1.4	1	-0.807355	-1.58496	0.485427	0	-0.476723
Heterogeneous nuclear ribonucleoprotein A3	Q6URK4	Hnrnpa3	18	13	7	4	1	1	28	18	0.722222	0.571429	1	0.642857	-0.469485	-0.807355	0	-0.63743	-0.478568
Cleavage and polyadenylation specific factor 6, 68kDa (Predicted), isoform CRA_b	D3ZPL1	Cpsf6	23	17	9	7	11	8	16	10	0.73913	0.777778	0.727273	0.625	-0.436099	-0.36257	-0.459432	-0.678072	-0.484043
40S ribosomal protein S15a	P62246	Rps15a	6	5	1	1	12	10	8	3	0.833333	1	0.833333	0.375	-0.263034	0	-0.263034	-1.41504	-0.485277
Transformer-2 protein homolog beta	P62997	Tra2b	69	39	15	6	29	30	41	45	0.565217	0.4	1.03448	1.09756	-0.823122	-1.32193	0.0489096	0.134301	-0.49046
Coatomer subunit beta	P23514	Copb1	2	3	1	1	12	10	5	1	1.5	1	0.833333	0.2	0.584963	0	-0.263034	-2.32193	-0.5
Peptidyl-prolyl cis-trans isomerase G	O55035	Ppig	4	1	1	1	4	4	4	4	0.25	1	1	1	-2	0	0	0	-0.5
KARP-1-binding protein 1	Q91Y79	Cep170	4	1	1	1	1	1	1	1	0.25	1	1	1	-2	0	0	0	-0.5
Similar to splicing factor p54, isoform CRA_b	Q4KLK1	Srsf11	12	12	2	1	6	6	2	1	1	0.5	1	0.5	0	-1	0	-1	-0.5
U4/U6.U5 tri-snRNP-associated protein 1	Q5XIW8	Sart1	4	1	1	1	1	1	1	1	0.25	1	1	1	-2	0	0	0	-0.5
Protein Twistnb	D4ADH7	Twistnb	4	1	1	1	1	1	1	1	0.25	1	1	1	-2	0	0	0	-0.5
NonO/p54nrb homolog (Fragment)	O54725		4	1	1	1	1	1	1	1	0.25	1	1	1	-2	0	0	0	-0.5
Protein Tp53bp1	F1M842	Tp53bp1	4	1	1	1	1	1	1	1	0.25	1	1	1	-2	0	0	0	-0.5
Protein Zfp638	D4A0U3	Zfp638	4	1	1	1	1	1	1	1	0.25	1	1	1	-2	0	0	0	-0.5
RNA-binding motif protein, X-linked 2	B0BN49	Rbmx2	4	1	1	1	2	2	1	1	0.25	1	1	1	-2	0	0	0	-0.5
Protein Zbtb20	D4A1U1	Zbtb20	4	1	1	1	1	1	1	1	0.25	1	1	1	-2	0	0	0	-0.5
Gamma-aminobutyric acid receptor subunit beta-3	P63079	Gabrb3	2	2	1	1	6	3	8	4	1	1	0.5	0.5	0	0	-1	-1	-0.5
Lysine--tRNA ligase	Q5XIM7	Kars	4	1	1	1	1	1	1	1	0.25	1	1	1	-2	0	0	0	-0.5
Protein Ktn1	D4A4Z9	Ktn1	4	1	1	1	1	1	1	1	0.25	1	1	1	-2	0	0	0	-0.5
Lmna protein	Q6P6U3	Lmna	2	1	1	1	1	1	2	1	0.5	1	1	0.5	-1	0	0	-1	-0.5
Protein Trim46	A0A0G2JXN2	Trim46	4	1	1	1	1	1	1	1	0.25	1	1	1	-2	0	0	0	-0.5
Phosphatidylethanolamine-binding protein 1	P31044	Pebp1	1	1	1	1	1	1	4	1	1	1	1	0.25	0	0	0	-2	-0.5
Casein kinase II subunit alpha	P19139	Csnk2a1	1	1	1	1	1	1	4	1	1	1	1	0.25	0	0	0	-2	-0.5
Phosphatidylserine synthase 1	Q5PQL5	Ptdss1	2	1	1	1	1	1	2	1	0.5	1	1	0.5	-1	0	0	-1	-0.5
40S ribosomal protein S27-like	P24051	Rps27l	3	2	1	1	4	3	6	3	0.666667	1	0.75	0.5	-0.584963	0	-0.415037	-1	-0.5
ATP-binding cassette sub-family F member 1	Q6MG08	Abcf1	1	1	1	1	1	1	4	1	1	1	1	0.25	0	0	0	-2	-0.5
Gamma-aminobutyric acid receptor subunit beta-1	P15431	Gabrb1	1	1	1	1	3	1	4	3	1	1	0.333333	0.75	0	0	-1.58496	-0.415037	-0.5
Guanine nucleotide-binding protein-like 1	Q6MG06	Gnl1	1	1	1	1	1	1	4	1	1	1	1	0.25	0	0	0	-2	-0.5
Endoplasmin	Q66HD0	Hsp90b1	3	2	1	1	12	9	41	20	0.666667	1	0.75	0.487805	-0.584963	0	-0.415037	-1.03562	-0.508906
Pre-mRNA-splicing factor 38B	Q6AXY7	Prpf38b	20	18	7	9	22	15	13	4	0.9	1.28571	0.681818	0.307692	-0.152003	0.36257	-0.552541	-1.70044	-0.510603
Protein U2surp	D4A4B4	U2surp	52	29	14	7	8	10	13	9	0.557692	0.5	1.25	0.692308	-0.842459	-1	0.321928	-0.530515	-0.512761
Proteasome (Prosome, macropain) 26S subunit, non-ATPase, 3	Q5U2S7	Psmd3	5	2	1	1	20	20	10	6	0.4	1	1	0.6	-1.32193	0	0	-0.736966	-0.514723
60S ribosomal protein L10	Q6PDV7	Rpl10	4	1	2	3	11	9	18	14	0.25	1.5	0.818182	0.777778	-2	0.584963	-0.289507	-0.36257	-0.516779
Heterogeneous nuclear ribonucleoprotein K	P61980	Hnrnpk	21	12	1	1	8	5	35	23	0.571429	1	0.625	0.657143	-0.807355	0	-0.678072	-0.605721	-0.522787
Alpha-tubulin N-acetyltransferase 1	Q6MG11	Atat1	2	1	1	1	9	7	5	3	0.5	1	0.777778	0.6	-1	0	-0.36257	-0.736966	-0.524884
Signal recognition particle subunit SRP72	D4A7R0	Srp72	10	4	1	1	1	1	7	4	0.4	1	1	0.571429	-1.32193	0	0	-0.807355	-0.532321
E3 ubiquitin-protein ligase NEDD4	Q62940	Nedd4	1	1	1	1	7	6	15	4	1	1	0.857143	0.266667	0	0	-0.222392	-1.90689	-0.532321
WD repeat-containing protein 7	Q9ERH3	Wdr7	1	1	1	1	2	1	11	5	1	1	0.5	0.454545	0	0	-1	-1.1375	-0.534376
Protein Srrm2	A0A0G2K2M9	Srrm2	3	1	1	1	1	1	3	2	0.333333	1	1	0.666667	-1.58496	0	0	-0.584963	-0.542481
40S ribosomal protein S6	P62755	Rps6	11	5	3	2	8	8	7	5	0.454545	0.666667	1	0.714286	-1.1375	-0.584963	0	-0.485427	-0.551973
Interleukin enhancer-binding factor 3	Q9JIL3	Ilf3	7	3	1	1	2	1	3	3	0.428571	1	0.5	1	-1.22239	0	-1	0	-0.555598
Heterogeneous nuclear ribonucleoprotein D0	Q9JJ54	Hnrnpd	11	6	2	1	7	9	15	9	0.545455	0.5	1.28571	0.6	-0.874469	-1	0.36257	-0.736966	-0.562216
26S protease regulatory subunit 8	P62198	Psmc5	1	1	1	1	3	2	13	4	1	1	0.666667	0.307692	0	0	-0.584963	-1.70044	-0.571351
Protein Ddx3y	D3ZN21	Ddx3y	17	13	2	2	15	10	20	8	0.764706	1	0.666667	0.4	-0.387023	0	-0.584963	-1.32193	-0.573478
DNA topoisomerase 2-alpha	P41516	Top2a	5	1	1	1	1	1	1	1	0.2	1	1	1	-2.32193	0	0	0	-0.580482
Histone H4	P62804	Hist1h4b	39	20	10	6	16	13	20	16	0.512821	0.6	0.8125	0.8	-0.963474	-0.736966	-0.29956	-0.321928	-0.580482
Protein NEWGENE_1359295	A0A0G2JY68	NEWGENE_1359295	5	1	1	1	1	1	1	1	0.2	1	1	1	-2.32193	0	0	0	-0.580482
Eukaryotic translation initiation factor 5B	B2GUV7	Eif5b	5	1	1	1	1	1	2	2	0.2	1	1	1	-2.32193	0	0	0	-0.580482
Protein Rbm25l1	D3Z8R4	Rbm25l1	5	1	1	1	1	1	1	1	0.2	1	1	1	-2.32193	0	0	0	-0.580482
Protein Rp9	F1LYD8	Rp9	5	1	1	1	1	1	1	1	0.2	1	1	1	-2.32193	0	0	0	-0.580482
Interferon-inducible double-stranded RNA-dependent protein kinase activator A	Q4V8C7	Prkra	1	1	1	1	1	1	5	1	1	1	1	0.2	0	0	0	-2.32193	-0.580482
26S protease regulatory subunit 7	Q63347	Psmc2	1	1	1	1	5	2	16	8	1	1	0.4	0.5	0	0	-1.32193	-1	-0.580482
Nucleoporin 205kDa (Predicted)	D4A7R3	Nup205	1	1	1	1	1	1	5	1	1	1	1	0.2	0	0	0	-2.32193	-0.580482
Protein Epm2aip1	F1M471	Epm2aip1	1	1	1	1	5	3	3	1	1	1	0.6	0.333333	0	0	-0.736966	-1.58496	-0.580482
Protein Srsf7	D4A720	Srsf7	41	13	9	8	15	15	18	12	0.317073	0.888889	1	0.666667	-1.65711	-0.169925	0	-0.584963	-0.603
40S ribosomal protein S8	P62243	Rps8	13	11	6	3	13	12	17	8	0.846154	0.5	0.923077	0.470588	-0.241008	-1	-0.115477	-1.08746	-0.610987
NHP2-like protein 1	P55770	Snu13	11	2	1	1	1	1	1	1	0.181818	1	1	1	-2.45943	0	0	0	-0.614858
3-hydroxyacyl-CoA dehydrogenase type-2	O70351	Hsd17b10	2	1	1	1	11	6	21	14	0.5	1	0.545455	0.666667	-1	0	-0.874469	-0.584963	-0.614858
Protein Rcc2	F1LVV4	Rcc2	1	1	1	1	1	1	11	2	1	1	1	0.181818	0	0	0	-2.45943	-0.614858
Fatty acid synthase	P12785	Fasn	3	3	1	1	40	23	55	17	1	1	0.575	0.309091	0	0	-0.798366	-1.6939	-0.623066
Protein LOC100911677	M0R9Q1	Rbm14	18	3	1	1	1	1	1	1	0.166667	1	1	1	-2.58496	0	0	0	-0.646241
Protein DEK	Q6AXS3	Dek	2	1	1	1	1	1	3	1	0.5	1	1	0.333333	-1	0	0	-1.58496	-0.646241
60S acidic ribosomal protein P2	P02401	Rplp2	4	3	1	1	3	1	3	2	0.75	1	0.333333	0.666667	-0.415037	0	-1.58496	-0.584963	-0.646241
60S ribosomal protein L14	Q63507	Rpl14	7	5	2	1	10	7	12	8	0.714286	0.5	0.7	0.666667	-0.485427	-1	-0.514573	-0.584963	-0.646241
Transcription activator BRG1	Q8K1P7	Smarca4	4	2	1	1	1	1	3	1	0.5	1	1	0.333333	-1	0	0	-1.58496	-0.646241
Zinc finger protein 326	A0A0G2K9Y9	Zfp326	3	1	1	1	1	1	2	1	0.333333	1	1	0.5	-1.58496	0	0	-1	-0.646241
Cleavage and polyadenylation specificity factor subunit 7	Q5XI29	Cpsf7	3	1	1	1	1	1	2	1	0.333333	1	1	0.5	-1.58496	0	0	-1	-0.646241
DNA (cytosine-5)-methyltransferase 3A	Q1LZ53	Dnmt3a	2	1	1	1	1	1	3	1	0.5	1	1	0.333333	-1	0	0	-1.58496	-0.646241
Arginine and glutamate-rich protein 1	Q5BJT0	Arglu1	7	4	6	1	10	7	2	5	0.571429	0.166667	0.7	2.5	-0.807355	-2.58496	-0.514573	1.32193	-0.646241
Protein Snrpd1	B2RZB7	Snrpd1	3	1	1	1	1	1	2	1	0.333333	1	1	0.5	-1.58496	0	0	-1	-0.646241
Macrophage migration inhibitory factor	P30904	Mif	1	1	1	1	2	1	3	1	1	1	0.5	0.333333	0	0	-1	-1.58496	-0.646241
Heterogeneous nuclear ribonucleoproteins A2/B1	A7VJC2	Hnrnpa2b1	28	15	9	6	4	4	24	11	0.535714	0.666667	1	0.458333	-0.900464	-0.584963	0	-1.12553	-0.652739
Excitatory amino acid transporter 1	P24942	Slc1a3	4	1	1	1	12	10	9	7	0.25	1	0.833333	0.777778	-2	0	-0.263034	-0.36257	-0.656401
40S ribosomal protein S7	P62083	Rps7	11	5	2	1	10	9	9	7	0.454545	0.5	0.9	0.777778	-1.1375	-1	-0.152003	-0.36257	-0.663019
60S ribosomal protein L3	P21531	Rpl3	15	7	4	2	18	20	23	14	0.466667	0.5	1.11111	0.608696	-1.09954	-1	0.152003	-0.716207	-0.665935
ATP-binding cassette sub-family D member 3	P16970	Abcd3	4	1	1	1	4	4	8	5	0.25	1	1	0.625	-2	0	0	-0.678072	-0.669518
Phenylalanine--tRNA ligase alpha subunit	Q505J8	Farsa	3	2	1	1	10	7	3	1	0.666667	1	0.7	0.333333	-0.584963	0	-0.514573	-1.58496	-0.671125
Nucleolin	P13383	Ncl	4	4	1	1	1	1	13	2	1	1	1	0.153846	0	0	0	-2.70044	-0.67511
60S ribosomal protein L27	P61354	Rpl27	9	4	4	2	9	7	9	8	0.444444	0.5	0.777778	0.888889	-1.16993	-1	-0.36257	-0.169925	-0.675605
Leucine-rich PPR motif-containing protein, mitochondrial	Q5SGE0	Lrpprc	2	1	1	1	16	7	52	36	0.5	1	0.4375	0.692308	-1	0	-1.19265	-0.530515	-0.68079
DNA topoisomerase 1	Q9WUL0	Top1	179	76	50	21	33	33	65	54	0.424581	0.42	1	0.830769	-1.23589	-1.25154	0	-0.26748	-0.688727
Multiple myeloma tumor-associated protein 2 homolog	Q5M9I6	Mmtag2	7	2	1	1	2	1	1	1	0.285714	1	0.5	1	-1.80735	0	-1	0	-0.701839
Aminoacyl tRNA synthase complex-interacting multifunctional protein 2	Q32PX2	Aimp2	7	1	1	1	1	1	1	1	0.142857	1	1	1	-2.80735	0	0	0	-0.701839
Pyruvate dehydrogenase E1 component subunit alpha, somatic form, mitochondrial	P26284	Pdha1	2	1	1	1	3	2	21	9	0.5	1	0.666667	0.428571	-1	0	-0.584963	-1.22239	-0.701839
Plasminogen activator inhibitor 1 RNA-binding protein	Q6AXS5	Serbp1	9	5	4	1	1	1	1	1	0.555556	0.25	1	1	-0.847997	-2	0	0	-0.711999
60S ribosomal protein L21	P20280	Rpl21	4	3	1	1	7	5	8	2	0.75	1	0.714286	0.25	-0.415037	0	-0.485427	-2	-0.725116
60S ribosomal protein L34	P11250	Rpl34	2	1	1	1	9	4	10	6	0.5	1	0.444444	0.6	-1	0	-1.16993	-0.736966	-0.726723
Protein Rrbp1	F1M853	Rrbp1	5	1	1	1	1	1	6	4	0.2	1	1	0.666667	-2.32193	0	0	-0.584963	-0.726723
Microtubule-associated protein 4	Q5M7W5	Map4	35	9	5	1	7	3	1	6	0.257143	0.2	0.428571	6	-1.95936	-2.32193	-1.22239	2.58496	-0.729679
Serine/arginine-rich splicing factor 5	Q09167	Srsf5	26	6	6	3	7	9	13	11	0.230769	0.5	1.28571	0.846154	-2.11548	-1	0.36257	-0.241008	-0.748479
Protein Rpl26-ps2	D4A1Z2	Rpl26-ps2	6	3	4	1	1	1	1	1	0.5	0.25	1	1	-1	-2	0	0	-0.75
Protein Lmnb2	D3ZLC1	Lmnb2	4	1	1	1	1	1	2	1	0.25	1	1	0.5	-2	0	0	-1	-0.75
Pre-mRNA-processing factor 19	Q9JMJ4	Prpf19	2	1	1	1	1	1	4	1	0.5	1	1	0.25	-1	0	0	-2	-0.75
DNA-(apurinic or apyrimidinic site) lyase	P43138	Apex1	2	1	1	1	1	1	4	1	0.5	1	1	0.25	-1	0	0	-2	-0.75
High mobility group nucleosomal binding domain 2	Q4KLJ0	LOC100360316	8	1	1	1	1	1	1	1	0.125	1	1	1	-3	0	0	0	-0.75
Thyroid hormone receptor-associated protein 3	Q5M7V8	Thrap3	11	3	3	1	1	1	6	8	0.272727	0.333333	1	1.33333	-1.87447	-1.58496	0	0.415037	-0.761099
Protein Brd9	D4ACF5	Brd9	13	6	4	1	1	1	1	1	0.461538	0.25	1	1	-1.11548	-2	0	0	-0.778869
Protein Mtch2	A0A0G2K459	Mtch2	10	4	3	1	5	4	14	15	0.4	0.333333	0.8	1.07143	-1.32193	-1.58496	-0.321928	0.0995357	-0.782321
MICOS complex subunit Mic60 (Fragment)	Q3KR86	Immt	5	1	1	1	4	2	9	10	0.2	1	0.5	1.11111	-2.32193	0	-1	0.152003	-0.792481
Keratin, type I cytoskeletal 17	A0A0G2K9Q9	Krt17	9	1	1	1	1	1	1	1	0.111111	1	1	1	-3.16993	0	0	0	-0.792481
Ribosome biogenesis regulatory protein homolog	A1A5P2	Rrs1	9	1	1	1	1	1	1	1	0.111111	1	1	1	-3.16993	0	0	0	-0.792481
Heterogeneous nuclear ribonucleoprotein H3 (2H9) (Predicted), isoform CRA_c	D4ABK7	Hnrnph3	2	1	1	1	1	1	9	2	0.5	1	1	0.222222	-1	0	0	-2.16993	-0.792481
Protein Purg	D3ZYS1	Purg	1	1	1	1	3	1	3	1	1	1	0.333333	0.333333	0	0	-1.58496	-1.58496	-0.792481
60S ribosomal protein L13a	P35427	Rpl13a	14	7	4	2	13	12	17	8	0.5	0.5	0.923077	0.470588	-1	-1	-0.115477	-1.08746	-0.800735
Protein Fbll1	D3ZVA5	Fbll1	4	1	1	1	1	1	7	3	0.25	1	1	0.428571	-2	0	0	-1.22239	-0.805598
40S ribosomal protein S10	P63326	Rps10	3	1	1	1	4	3	7	3	0.333333	1	0.75	0.428571	-1.58496	0	-0.415037	-1.22239	-0.805598
Mediator of RNA polymerase II transcription, subunit 19 homolog (Yeast) (Predicted)	D3ZAP1	Med19	15	12	4	2	4	1	3	3	0.8	0.5	0.25	1	-0.321928	-1	-2	0	-0.830482
Scaffold attachment factor B	A0A0G2JZI0	Safb	10	1	1	1	1	1	1	1	0.1	1	1	1	-3.32193	0	0	0	-0.830482
Nucleolar and coiled-body phosphoprotein 1	P41777	Nolc1	5	1	2	1	1	1	6	6	0.2	0.5	1	1	-2.32193	-1	0	0	-0.830482
Protein Cpeb4	A0A0G2K3Y6	Cpeb4	5	1	1	1	2	1	1	1	0.2	1	0.5	1	-2.32193	0	-1	0	-0.830482
Protein Ddx3x	A0A0G2K719	Ddx3x	21	14	3	2	14	10	24	7	0.666667	0.666667	0.714286	0.291667	-0.584963	-0.584963	-0.485427	-1.77761	-0.85824
Protein Tardbp	I6L9G6	Tardbp	5	1	1	1	5	5	24	11	0.2	1	1	0.458333	-2.32193	0	0	-1.12553	-0.861865
Inositol hexakisphosphate and diphosphoinositol-pentakisphosphate kinase 1	D4ACM9	Mfap1a	11	2	1	1	1	1	2	1	0.181818	1	1	0.5	-2.45943	0	0	-1	-0.864858
Protein Nat10	G3V752	Nat10	11	1	1	1	1	1	1	1	0.0909091	1	1	1	-3.45943	0	0	0	-0.864858
60S ribosomal protein L5	P09895	Rpl5	5	1	1	1	11	12	5	2	0.2	1	1.09091	0.4	-2.32193	0	0.125531	-1.32193	-0.879581
Heterogeneous nuclear ribonucleoprotein Q	M0R735	Syncrip	19	11	4	2	1	1	17	5	0.578947	0.5	1	0.294118	-0.788496	-1	0	-1.76553	-0.888508
Matrin-3	A0A0G2JSR7	Matr3	9	2	1	1	5	4	44	21	0.222222	1	0.8	0.477273	-2.16993	0	-0.321928	-1.06711	-0.889742
Splicing factor proline/glutamine rich (Polypyrimidine tract binding protein associated)	Q4KM71	Sfpq	25	10	6	2	12	12	19	12	0.4	0.333333	1	0.631579	-1.32193	-1.58496	0	-0.662965	-0.892464
Protein Lamb1	D3ZQN7	Lamb1	2	1	1	1	1	1	12	2	0.5	1	1	0.166667	-1	0	0	-2.58496	-0.896241
Ilf2 protein	B2RZC6	Ilf2	9	2	1	1	2	2	8	3	0.222222	1	1	0.375	-2.16993	0	0	-1.41504	-0.896241
KH domain-containing, RNA-binding, signal transduction-associated protein 1	Q91V33	Khdrbs1	12	2	4	2	1	1	5	5	0.166667	0.5	1	1	-2.58496	-1	0	0	-0.896241
KH domain-containing, RNA-binding, signal transduction-associated protein 3	Q9JLP1	Khdrbs3	4	1	3	1	1	1	1	1	0.25	0.333333	1	1	-2	-1.58496	0	0	-0.896241
Protein Son	E9PTE1	Son	4	1	1	1	1	1	3	1	0.25	1	1	0.333333	-2	0	0	-1.58496	-0.896241
ER lipid raft associated 1	B1WBY7	Erlin1	3	1	1	1	1	1	4	1	0.333333	1	1	0.25	-1.58496	0	0	-2	-0.896241
Protein Zfp512	D3ZIF0	Zfp512	4	1	1	1	1	1	3	1	0.25	1	1	0.333333	-2	0	0	-1.58496	-0.896241
Protein Sugp2	D3ZJH2	Sugp2	2	1	1	1	1	1	6	1	0.5	1	1	0.166667	-1	0	0	-2.58496	-0.896241
ATP-dependent RNA helicase DDX1	Q641Y8	Ddx1	1	1	1	1	1	1	12	1	1	1	1	0.0833333	0	0	0	-3.58496	-0.896241
Microtubule-associated protein	F1MAQ5	Map2	137	65	28	5	4	5	14	11	0.474453	0.178571	1.25	0.785714	-1.07566	-2.48543	0.321928	-0.347923	-0.896772
Protein Mars	D3Z941	Mars	5	2	1	1	1	1	10	2	0.4	1	1	0.2	-1.32193	0	0	-2.32193	-0.910964
Polyadenylate-binding protein 1	Q9EPH8	Pabpc1	6	4	1	1	3	1	17	6	0.666667	1	0.333333	0.352941	-0.584963	0	-1.58496	-1.5025	-0.918106
PC4 and SFRS1-interacting protein	Q812D1	Psip1	41	11	7	2	2	2	3	3	0.268293	0.285714	1	1	-1.89812	-1.80735	0	0	-0.926369
BCL2-associated transcription factor 1, isoform CRA_a	B1WC16	Bclaf1	12	2	2	1	1	1	12	11	0.166667	0.5	1	0.916667	-2.58496	-1	0	-0.125531	-0.927623
Fusion, derived from t(1216) malignant liposarcoma (Human)	Q5PQK2	Fus	11	5	2	1	1	1	3	1	0.454545	0.5	1	0.333333	-1.1375	-1	0	-1.58496	-0.930617
LRRGT00050	Q6TXE9	Eprs	15	5	1	1	17	8	23	11	0.333333	1	0.470588	0.478261	-1.58496	0	-1.08746	-1.06413	-0.934139
40S ribosomal protein S4, X isoform	P62703	Rps4x	9	5	3	1	16	16	20	8	0.555556	0.333333	1	0.4	-0.847997	-1.58496	0	-1.32193	-0.938722
Protein Chd4	E9PU01	Chd4	2	1	1	1	1	1	7	1	0.5	1	1	0.142857	-1	0	0	-2.80735	-0.951839
60S ribosomal protein L18a	P62718	Rpl18a	9	4	3	1	9	6	7	5	0.444444	0.333333	0.666667	0.714286	-1.16993	-1.58496	-0.584963	-0.485427	-0.956319
Nucleolar protein 58	Q9QZ86	Nop58	26	8	7	1	1	2	15	12	0.307692	0.142857	2	0.8	-1.70044	-2.80735	1	-0.321928	-0.957431
Pumilio domain-containing protein KIAA0020 homolog	Q562C7		15	1	1	1	1	1	1	1	0.0666667	1	1	1	-3.90689	0	0	0	-0.976723
Polypyrimidine tract-binding protein 1	Q00438	Ptbp1	3	1	1	1	1	2	10	1	0.333333	1	2	0.1	-1.58496	0	1	-3.32193	-0.976723
Non-POU domain-containing octamer-binding protein	Q5FVM4	Nono	32	6	7	2	12	19	18	14	0.1875	0.285714	1.58333	0.777778	-2.41504	-1.80735	0.662965	-0.36257	-0.980499
RNA-binding protein with serine-rich domain 1	Q6AYK1	Rnps1	13	4	6	1	7	9	12	12	0.307692	0.166667	1.28571	1	-1.70044	-2.58496	0.36257	0	-0.980708
ATPase family AAA domain-containing protein 3	Q3KRE0	Atad3	6	1	1	1	9	6	12	7	0.166667	1	0.666667	0.583333	-2.58496	0	-0.584963	-0.777608	-0.986883
Ddx23 protein (Fragment)	B5DFJ3	Ddx23	43	16	13	2	2	3	8	6	0.372093	0.153846	1.5	0.75	-1.42626	-2.70044	0.584963	-0.415037	-0.989195
Protein Thoc2	A0A0G2K8V3	Thoc2	92	34	30	5	1	1	23	24	0.369565	0.166667	1	1.04348	-1.4361	-2.58496	0	0.0614005	-0.989915
40S ribosomal protein S23	P62268	Rps23	13	4	7	2	8	10	7	4	0.307692	0.285714	1.25	0.571429	-1.70044	-1.80735	0.321928	-0.807355	-0.998305
Protein Sf3b1	G3V7T6	Sf3b1	8	1	1	1	1	1	2	1	0.125	1	1	0.5	-3	0	0	-1	-1
Heterogeneous nuclear ribonucleoprotein R	Q566E4	Hnrnpr	19	7	4	2	1	1	15	5	0.368421	0.5	1	0.333333	-1.44057	-1	0	-1.58496	-1.00638
Glial fibrillary acidic protein epsilon (Fragment)	A1E252	Gfap	8	1	1	1	41	25	8	6	0.125	1	0.609756	0.75	-3	0	-0.713696	-0.415037	-1.03218
Protein Dsg1	decoy	Dsg1	36	2	1	1	1	1	1	1	0.0555556	1	1	1	-4.16993	0	0	0	-1.04248
Gtf2e1 protein (Fragment)	decoy	Gtf2e1	36	2	1	1	1	1	1	1	0.0555556	1	1	1	-4.16993	0	0	0	-1.04248
Protein Rreb1	decoy	Rreb1	36	2	1	1	1	1	1	1	0.0555556	1	1	1	-4.16993	0	0	0	-1.04248
Multidrug resistance-associated protein 5	decoy	Abcc5	36	2	1	1	1	1	1	1	0.0555556	1	1	1	-4.16993	0	0	0	-1.04248
Protein Wnt	decoy	Wnt8b	36	2	1	1	1	1	1	1	0.0555556	1	1	1	-4.16993	0	0	0	-1.04248
StAR-related lipid transfer domain containing protein 6	decoy		36	2	1	1	1	1	1	1	0.0555556	1	1	1	-4.16993	0	0	0	-1.04248
Alkaline phosphatase	decoy	Akp3	36	2	1	1	1	1	1	1	0.0555556	1	1	1	-4.16993	0	0	0	-1.04248
Tyrosine-protein kinase	decoy	LOC100909750	36	2	1	1	1	1	1	1	0.0555556	1	1	1	-4.16993	0	0	0	-1.04248
Receptor tyrosine-protein kinase erbB-3	decoy	Erbb3	36	2	1	1	1	1	1	1	0.0555556	1	1	1	-4.16993	0	0	0	-1.04248
Protein Xrcc6	decoy	Xrcc6	36	2	1	1	1	1	1	1	0.0555556	1	1	1	-4.16993	0	0	0	-1.04248
Protein Abca13	decoy	Abca13	36	2	1	1	1	1	1	1	0.0555556	1	1	1	-4.16993	0	0	0	-1.04248
P68 RNA helicase (Fragment)	O88757	ddx5	2	1	3	1	13	11	40	15	0.5	0.333333	0.846154	0.375	-1	-1.58496	-0.241008	-1.41504	-1.06025
Histone H3	D3ZJ08	Hist2h3c2	16	4	5	1	8	10	11	9	0.25	0.2	1.25	0.818182	-2	-2.32193	0.321928	-0.289507	-1.07238
Serine/threonine-protein kinase PRP4 homolog	Q5RKH1	Prpf4b	8	1	1	1	1	1	5	2	0.125	1	1	0.4	-3	0	0	-1.32193	-1.08048
Barrier-to-autointegration factor	Q9R1T1	Banf1	5	1	1	1	1	1	4	1	0.2	1	1	0.25	-2.32193	0	0	-2	-1.08048
Protein Lamc1	F1MAA7	Lamc1	3	1	1	1	1	1	14	2	0.333333	1	1	0.142857	-1.58496	0	0	-2.80735	-1.09808
Protein Myef2	A0A0G2K402	Myef2	11	3	3	1	15	13	20	12	0.272727	0.333333	0.866667	0.6	-1.87447	-1.58496	-0.206451	-0.736966	-1.10071
Core histone macro-H2A	B1WC28	H2afy2	20	2	1	1	7	6	15	8	0.1	1	0.857143	0.533333	-3.32193	0	-0.222392	-0.906891	-1.1128
Spliceosome RNA helicase Ddx39b	Q63413	Ddx39b	11	1	1	1	12	10	27	16	0.0909091	1	0.833333	0.592593	-3.45943	0	-0.263034	-0.754888	-1.11934
Protein Hnrnpul2	D4ABT8	Hnrnpul2	7	1	1	1	1	1	16	5	0.142857	1	1	0.3125	-2.80735	0	0	-1.67807	-1.12136
DEAD (Asp-Glu-Ala-Asp) box polypeptide 5	Q6AYI1	Ddx5	19	8	3	1	13	11	40	15	0.421053	0.333333	0.846154	0.375	-1.24793	-1.58496	-0.241008	-1.41504	-1.12223
Laminin, alpha 1	D4A409	Lama1	3	2	1	1	1	1	16	1	0.666667	1	1	0.0625	-0.584963	0	0	-4	-1.14624
Eftud2 protein (Fragment)	Q5EB83	Eftud2	2	1	1	1	1	1	12	1	0.5	1	1	0.0833333	-1	0	0	-3.58496	-1.14624
Heterogeneous nuclear ribonucleoprotein C	A0A0G2JXW4	Hnrnpc	12	3	1	1	4	1	14	9	0.25	1	0.25	0.642857	-2	0	-2	-0.63743	-1.15936
Protein Pnn	D3ZAY8	Pnn	5	1	1	1	1	1	5	1	0.2	1	1	0.2	-2.32193	0	0	-2.32193	-1.16096
Myosin-10	Q9JLT0	Myh10	8	1	1	1	1	1	57	18	0.125	1	1	0.315789	-3	0	0	-1.66297	-1.16574
Leucyl-tRNA synthetase	Q5PPJ6	Lars	5	3	1	1	4	1	19	5	0.6	1	0.25	0.263158	-0.736966	0	-2	-1.926	-1.16574
Protein Iars	A0A0G2JVL8	Iars	6	1	1	1	2	1	11	5	0.166667	1	0.5	0.454545	-2.58496	0	-1	-1.1375	-1.18062
Nucleolar RNA helicase 2	Q3B8Q1	Ddx21	7	1	1	1	1	1	12	3	0.142857	1	1	0.25	-2.80735	0	0	-2	-1.20184
DEAD (Asp-Glu-Ala-Asp) box polypeptide 17, isoform CRA_a	A0A096MIX2	Ddx17	23	11	1	1	4	1	4	1	0.478261	1	0.25	0.25	-1.06413	0	-2	-2	-1.26603
DEAH (Asp-Glu-Ala-His) box polypeptide 9 (Predicted)	D4A9D6	Dhx9	30	3	1	1	24	16	45	20	0.1	1	0.666667	0.444444	-3.32193	0	-0.584963	-1.16993	-1.2692
rRNA 2'-O-methyltransferase fibrillarin	P22509	Fbl	15	1	1	1	1	1	14	6	0.0666667	1	1	0.428571	-3.90689	0	0	-1.22239	-1.28232
DEAH (Asp-Glu-Ala-His) box polypeptide 15 (Predicted), isoform CRA_b	D3ZD97	Dhx15	9	2	1	1	4	4	17	2	0.222222	1	1	0.117647	-2.16993	0	0	-3.08746	-1.31435
CArG-binding factor A	Q9QX80	Hnrnpab	8	1	1	1	1	1	5	1	0.125	1	1	0.2	-3	0	0	-2.32193	-1.33048
Unconventional myosin-Va	A0A0G2K4Y7	Myo5a	17	1	1	1	1	1	17	7	0.0588235	1	1	0.411765	-4.08746	0	0	-1.28011	-1.34189
Calcium homeostasis endoplasmic reticulum protein (Predicted)	D3ZAX5	Cherp	37	12	10	1	1	1	6	4	0.324324	0.1	1	0.666667	-1.62449	-3.32193	0	-0.584963	-1.38285
Nucleolar protein 5A	Q4KLK7	Nop56	30	11	14	2	2	1	30	24	0.366667	0.142857	0.5	0.8	-1.44746	-2.80735	-1	-0.321928	-1.39419
Core histone macro-H2A.1	Q02874	H2afy	18	5	6	1	6	4	17	11	0.277778	0.166667	0.666667	0.647059	-1.848	-2.58496	-0.584963	-0.628031	-1.41149
Keratin K6 (Fragment)	Q63282	LOC683313	7	1	2	1	2	1	2	1	0.142857	0.5	0.5	0.5	-2.80735	-1	-1	-1	-1.45184
Erlin-2	B5DEH2	Erlin2	5	1	1	1	4	1	9	3	0.2	1	0.25	0.333333	-2.32193	0	-2	-1.58496	-1.47672
60S ribosomal protein L29	P25886	Rpl29	9	1	2	1	5	2	4	3	0.111111	0.5	0.4	0.75	-3.16993	-1	-1.32193	-0.415037	-1.47672
Kinesin-like protein KIF2A	Q9WV63	Kif2a	8	3	2	1	7	4	13	2	0.375	0.5	0.571429	0.153846	-1.41504	-1	-0.807355	-2.70044	-1.48071
U5 small nuclear ribonucleoprotein 200 kDa helicase	F1LNJ2	Snrnp200	4	1	1	1	1	1	16	1	0.25	1	1	0.0625	-2	0	0	-4	-1.5
Pre-mRNA processing factor 8, isoform CRA_a	G3V6H2	Prpf8	5	1	1	1	1	1	28	2	0.2	1	1	0.0714286	-2.32193	0	0	-3.80735	-1.53232
Protein Acin1	E9PST5	Acin1	14	2	2	1	3	1	9	5	0.142857	0.5	0.333333	0.555556	-2.80735	-1	-1.58496	-0.847997	-1.56008
Keratin, type I cytoskeletal 14	Q6IFV1	Krt14	19	1	4	1	1	1	1	1	0.0526316	0.25	1	1	-4.24793	-2	0	0	-1.56198
PH and SEC7 domain-containing protein 1	G3V8J5	Psd	3	1	1	1	12	3	16	2	0.333333	1	0.25	0.125	-1.58496	0	-2	-3	-1.64624
Heterochromatin protein 1-binding protein 3	Q6P747	Hp1bp3	57	16	24	4	4	1	23	20	0.280702	0.166667	0.25	0.869565	-1.83289	-2.58496	-2	-0.201634	-1.65487
Protein Fblim1	F1LQ48	Hnrnpl	32	7	5	1	2	1	43	18	0.21875	0.2	0.5	0.418605	-2.19265	-2.32193	-1	-1.25634	-1.69273
Heterogeneous nuclear ribonucleoprotein M	F1LV13	Hnrnpm	38	6	8	1	22	18	56	27	0.157895	0.125	0.818182	0.482143	-2.66297	-3	-0.289507	-1.05247	-1.75123
Myb-binding protein 1A	O35821	Mybbp1a	18	1	2	1	1	1	6	1	0.0555556	0.5	1	0.166667	-4.16993	-1	0	-2.58496	-1.93872
Dihydrolipoamide branched chain transacylase E2	B2GV15	Dbt	41	4	15	1	11	10	49	36	0.097561	0.0666667	0.909091	0.734694	-3.35755	-3.90689	-0.137504	-0.444785	-1.96168
Lamin-B1	G3V7U4	Lmnb1	35	2	8	1	1	1	18	9	0.0571429	0.125	1	0.5	-4.12928	-3	0	-1	-2.03232
Keratin, type II cytoskeletal 5	A0A0G2K509	Krt5	32	3	9	1	10	4	6	3	0.09375	0.111111	0.4	0.5	-3.41504	-3.16993	-1.32193	-1	-2.22672
Keratin, type II cytoskeletal 5 (Fragment)	F7FFV2	Krt5	29	2	9	1	10	4	6	3	0.0689655	0.111111	0.4	0.5	-3.85798	-3.16993	-1.32193	-1	-2.33746
Keratin, type II cytoskeletal 5	Q6P6Q2	Krt5	31	2	9	1	10	4	6	3	0.0645161	0.111111	0.4	0.5	-3.9542	-3.16993	-1.32193	-1	-2.36151
Keratin, type I cytoskeletal 10	Q6IFW6	Krt10	42	4	14	1	17	1	4	1	0.0952381	0.0714286	0.0588235	0.25	-3.39232	-3.80735	-4.08746	-2	-3.32178
DNA topoisomerase 2	Q14TE9	Top2b	41	2	7	1	3	1	36	1	0.0487805	0.142857	0.333333	0.0277778	-4.35755	-2.80735	-1.58496	-5.16993	-3.47995

## Sheet: Sheet2
Ndel1-BioID		(all PSM counts of zero set to 1)
		exp1	exp1	exp2	exp2
gene	gene name	BirA-Ndel1C	Ndel1C-BirA	BirA-Ndel1C	Ndel1C-BirA	exp1 ratio	exp2 ratio	Log exp1 ratio	Log exp2 ratio	average
Pafah1b1	Platelet-activating factor acetylhydrolase IB subunit alpha	1	13	2	30	13	15	3.70044	3.90689	3.80367
Nes	Nestin	1	9	1	12	9	12	3.16993	3.58496	3.37744
Grm5	Metabotropic glutamate receptor 5	1	17	1	6	17	6	4.08746	2.58496	3.33621
Ahnak	Protein Ahnak	1	4	3	67	4	22.3333	2	4.48113	3.24056
Vcpip1	Deubiquitinating protein VCIP135	4	19	1	18	4.75	18	2.24793	4.16993	3.20893
Coro1b	Coronin	2	12	1	13	6	13	2.58496	3.70044	3.1427
Crk	Adapter molecule crk	1	6	1	12	6	12	2.58496	3.58496	3.08496
Map1a	Microtubule-associated protein 1 A, isoform CRA_c	11	54	1	13	4.90909	13	2.29546	3.70044	2.99795
Ranbp2	Protein LOC100911178	3	23	2	14	7.66667	7	2.9386	2.80735	2.87298
Ank2	Protein Ank2 (Fragment)	25	134	2	20	5.36	10	2.42223	3.32193	2.87208
Klc1	Kinesin light chain 1	17	62	3	39	3.64706	13	1.86673	3.70044	2.78359
Rtn4	Reticulon-4	11	40	2	26	3.63636	13	1.8625	3.70044	2.78147
Ndel1	Nuclear distribution protein nudE-like 1	14	66	13	117	4.71429	9	2.23704	3.16993	2.70348
Klc2	Kinesin light chain 2 (Predicted), isoform CRA_b	4	24	2	13	6	6.5	2.58496	2.70044	2.6427
Limch1	Protein Limch1	1	3	1	12	3	12	1.58496	3.58496	2.58496
Ank3	Protein Ank3	113	180	2	45	1.59292	22.5	0.671674	4.49185	2.58176
Dpysl4	Dihydropyrimidinase-related protein 4 (Fragment)	3	13	1	7	4.33333	7	2.11548	2.80735	2.46142
Ppp1r9b	Neurabin-2	1	10	1	3	10	3	3.32193	1.58496	2.45345
Akap12	A-kinase anchor protein 12	2	28	1	2	14	2	3.80735	1	2.40368
Nde1	Nuclear distribution protein nudE homolog 1	2	11	4	20	5.5	5	2.45943	2.32193	2.39068
Dixdc1	Dixin	1	13	1	2	13	2	3.70044	1	2.35022
Amph	Amphiphysin	2	12	1	4	6	4	2.58496	2	2.29248
Epb41l3	Erythrocyte protein band 4.1-like 3, isoform CRA_d	7	22	1	6	3.14286	6	1.65208	2.58496	2.11852
Arhgap21	Protein Arhgap21 (Fragment)	2	18	1	2	9	2	3.16993	1	2.08496
Copg2	Coatomer subunit gamma	4	12	4	23	3	5.75	1.58496	2.52356	2.05426
Ccdc88a	Protein Ccdc88a	2	16	1	2	8	2	3	1	2
Map2	Microtubule-associated protein	38	138	11	47	3.63158	4.27273	1.8606	2.09516	1.97788
Mllt4	Afadin	1	15	1	1	15	1	3.90689	0	1.95345
Sptbn2	Spectrin beta chain, non-erythrocytic 2	4	20	1	3	5	3	2.32193	1.58496	1.95345
Erc1	ELKS/Rab6-interacting/CAST family member 1	4	18	1	3	4.5	3	2.16993	1.58496	1.87744
Map6	Microtubule-associated protein 6	4	21	3	7	5.25	2.33333	2.39232	1.22239	1.80735
Itsn1	Intersectin-1	1	12	1	1	12	1	3.58496	0	1.79248
Dnajc13	Protein Dnajc13	1	11	1	1	11	1	3.45943	0	1.72972
Snap91	Clathrin coat assembly protein AP180	3	10	1	3	3.33333	3	1.73697	1.58496	1.66096
Eps15l1	Epidermal growth factor receptor pathway substrate 15-like 1	5	12	1	4	2.4	4	1.26303	2	1.63152
Ctnnd2	Catenin delta-2 (Fragment)	2	7	4	10	3.5	2.5	1.80735	1.32193	1.56464
Actn4	Alpha-actinin-4	7	26	6	14	3.71429	2.33333	1.89308	1.22239	1.55774
Mapt	Microtubule-associated protein	9	29	5	13	3.22222	2.6	1.68806	1.37851	1.53328
Mapre2	Microtubule-associated protein RP/EB family member 2	8	13	1	5	1.625	5	0.70044	2.32193	1.51118
Sptbn4	Protein Sptbn4	2	15	1	1	7.5	1	2.90689	0	1.45345
Actn1	Actn1 protein	5	15	5	12	3	2.4	1.58496	1.26303	1.424
Map4	Microtubule-associated protein 4	5	15	5	12	3	2.4	1.58496	1.26303	1.424
Epb41l1	Band 4.1-like protein 1	5	28	4	5	5.6	1.25	2.48543	0.321928	1.40368
Slc25a11	Mitochondrial 2-oxoglutarate/malate carrier protein	4	11	2	5	2.75	2.5	1.45943	1.32193	1.39068
Macf1	Microtubule-actin cross-linking factor 1	5	32	3	3	6.4	1	2.67807	0	1.33904
Map1b	Microtubule-associated protein 1B	39	115	14	28	2.94872	2	1.56009	1	1.28004
Rtn1	Reticulon-1	7	13	1	3	1.85714	3	0.893085	1.58496	1.23902
Pclo	Protein piccolo	4	22	1	1	5.5	1	2.45943	0	1.22972
Ckap5	Protein Ckap5	9	24	1	2	2.66667	2	1.41504	1	1.20752
LOC685707	Protein LOC685707	3	16	1	1	5.33333	1	2.41504	0	1.20752
Immt	Mitochondrial inner membrane protein (Fragment)	2	13	4	3	6.5	0.75	2.70044	-0.415037	1.1427
Lrrc7	Leucine-rich repeat-containing protein 7	3	14	1	1	4.66667	1	2.22239	0	1.1112
Dpysl5	Dihydropyrimidinase-related protein 5	10	17	3	8	1.7	2.66667	0.765535	1.41504	1.09029
Dnm1l	Dynamin-1-like protein	5	14	6	9	2.8	1.5	1.48543	0.584963	1.03519
Nefm	Neurofilament medium polypeptide	11	23	4	8	2.09091	2	1.06413	1	1.03207
Prkar2a	cAMP-dependent protein kinase type II-alpha regulatory subunit	2	2	2	8	1	4	0	2	1
Dnaja2	DnaJ (Hsp40) homolog, subfamily A, member 2	3	6	1	2	2	2	1	1	1
Pdha1	Pyruvate dehydrogenase (Lipoamide) alpha 1	1	2	1	2	2	2	1	1	1
Dynll2	Dynein light chain 2, cytoplasmic	1	4	1	1	4	1	2	0	1
Numbl	Numb-like	3	6	1	2	2	2	1	1	1
Ppfia3	Liprin-alpha-3	1	4	1	1	4	1	2	0	1
Tmod2	Tropomodulin-2	1	4	1	1	4	1	2	0	1
LOC100911774	Protein LOC100911774	1	4	1	1	4	1	2	0	1
Nudc	Nuclear migration protein nudC	1	4	1	1	4	1	2	0	1
Ndufv2	NADH dehydrogenase [ubiquinone] flavoprotein 2, mitochondrial	1	4	1	1	4	1	2	0	1
C2cd4c	Protein C2cd4c	1	4	1	1	4	1	2	0	1
Efhd2	EF-hand domain-containing protein D2	3	3	1	4	1	4	0	2	1
Cdc42bpb	Serine/threonine-protein kinase MRCK beta	1	4	1	1	4	1	2	0	1
Srprb	Signal recognition particle receptor subunit beta	1	2	1	2	2	2	1	1	1
Nrp2	Neuropilin-2	1	2	1	2	2	2	1	1	1
Ppp1cb	Serine/threonine-protein phosphatase PP1-beta catalytic subunit	3	8	7	10	2.66667	1.42857	1.41504	0.514573	0.964805
Clasp1	Uncharacterized protein	2	5	2	3	2.5	1.5	1.32193	0.584963	0.953445
Rrbp1	Protein Rrbp1	2	7	3	3	3.5	1	1.80735	0	0.903677
RGD1311575	Protein C530008M17Rik	2	7	1	1	3.5	1	1.80735	0	0.903677
Kif21b	Kinesin family member 21B (Predicted)	2	7	1	1	3.5	1	1.80735	0	0.903677
Sptbn1	Non-erythroid spectrin beta	21	92	19	15	4.38095	0.789474	2.13124	-0.341037	0.895104
Copg1	Coatomer subunit gamma-1	2	5	8	11	2.5	1.375	1.32193	0.459432	0.89068
Idh3B	Isocitrate dehydrogenase [NAD] subunit beta, mitochondrial	8	11	2	5	1.375	2.5	0.459432	1.32193	0.89068
Dars	Aspartate--tRNA ligase, cytoplasmic	4	10	3	4	2.5	1.33333	1.32193	0.415037	0.868483
Dync1li2	Dync1li2 protein	3	5	1	2	1.66667	2	0.736966	1	0.868483
Ruvbl1	RuvB-like 1	3	5	4	8	1.66667	2	0.736966	1	0.868483
Fbl	rRNA 2'-O-methyltransferase fibrillarin	3	5	1	2	1.66667	2	0.736966	1	0.868483
Prdx1	Peroxiredoxin-1	5	4	1	4	0.8	4	-0.321928	2	0.839036
42986	Septin-8	1	3	1	1	3	1	1.58496	0	0.792481
Atp2b3	Plasma membrane calcium-transporting ATPase 3	2	6	1	1	3	1	1.58496	0	0.792481
Nbea	Protein Nbea (Fragment)	4	12	1	1	3	1	1.58496	0	0.792481
Opa1	Dynamin-like 120 kDa protein, mitochondrial	3	9	1	1	3	1	1.58496	0	0.792481
Mark3	MAP/microtubule affinity-regulating kinase 3	2	6	1	1	3	1	1.58496	0	0.792481
Atp9a	Protein Atp9a (Fragment)	2	6	1	1	3	1	1.58496	0	0.792481
Syngap1	Ras GTPase-activating protein SynGAP	1	3	1	1	3	1	1.58496	0	0.792481
Rabl6	Protein Rabl6	1	3	1	1	3	1	1.58496	0	0.792481
Ndufa5	NADH dehydrogenase [ubiquinone] 1 alpha subcomplex subunit 5	1	3	1	1	3	1	1.58496	0	0.792481
Crkl	Crk-like protein	2	2	1	3	1	3	0	1.58496	0.792481
Ppfia2	Protein Ppfia2 (Fragment)	1	3	1	1	3	1	1.58496	0	0.792481
Flot2	Flot2 protein	1	3	1	1	3	1	1.58496	0	0.792481
Dnajc5	DnaJ homolog subfamily C member 5	1	3	1	1	3	1	1.58496	0	0.792481
Emc3	ER membrane protein complex subunit 3	1	1	1	3	1	3	0	1.58496	0.792481
Rap2b	Ras-related protein Rap-2b	1	3	1	1	3	1	1.58496	0	0.792481
Khdrbs1	KH domain-containing, RNA-binding, signal transduction-associated protein 1	1	3	1	1	3	1	1.58496	0	0.792481
Cdc42bpa	Serine/threonine-protein kinase MRCK alpha	1	3	1	1	3	1	1.58496	0	0.792481
Hbs1l	HBS1-like protein	1	3	1	1	3	1	1.58496	0	0.792481
Sart1	U4/U6.U5 tri-snRNP-associated protein 1	1	1	1	3	1	3	0	1.58496	0.792481
Ralgapb	Ral GTPase-activating protein subunit beta	1	3	1	1	3	1	1.58496	0	0.792481
Snx1	Sorting nexin-1	1	3	1	1	3	1	1.58496	0	0.792481
Ap2s1	AP-2 complex subunit sigma	1	3	1	1	3	1	1.58496	0	0.792481
Ndufs7	NADH dehydrogenase (Ubiquinone) Fe-S protein 7	1	3	1	1	3	1	1.58496	0	0.792481
Syn1	Synapsin-1	4	6	2	4	1.5	2	0.584963	1	0.792481
Prps1	Ribose-phosphate pyrophosphokinase 1	1	4	4	3	4	0.75	2	-0.415037	0.792481
Ndrg3	Protein NDRG3	2	3	1	2	1.5	2	0.584963	1	0.792481
Ldhb	L-lactate dehydrogenase B chain	1	2	2	3	2	1.5	1	0.584963	0.792481
Pdhb	Pyruvate dehydrogenase E1 component subunit beta, mitochondrial	5	7	1	2	1.4	2	0.485427	1	0.742713
42984	Protein Sept6	3	8	1	1	2.66667	1	1.41504	0	0.707519
Cs	Citrate synthase	1	4	6	4	4	0.666667	2	-0.584963	0.707519
Wwox	Protein Wwox	3	8	1	1	2.66667	1	1.41504	0	0.707519
Rpl23a	60S ribosomal protein L23a	3	4	3	6	1.33333	2	0.415037	1	0.707519
Dynll1	Dynein light chain 1, cytoplasmic	2	7	4	3	3.5	0.75	1.80735	-0.415037	0.696159
Nefl	Neurofilament light polypeptide	11	17	6	10	1.54545	1.66667	0.628031	0.736966	0.682498
Ppp1cc	Serine/threonine-protein phosphatase PP1-gamma catalytic subunit	4	8	7	9	2	1.28571	1	0.36257	0.681285
Ppp1ca	Serine/threonine-protein phosphatase PP1-alpha catalytic subunit	4	8	7	9	2	1.28571	1	0.36257	0.681285
Ccser2	Protein Gcap14	8	12	3	5	1.5	1.66667	0.584963	0.736966	0.660964
Eif2s3	Eukaryotic translation initiation factor 2 subunit 3	3	3	2	5	1	2.5	0	1.32193	0.660964
RGD1307235	Protein RGD1307235	2	5	1	1	2.5	1	1.32193	0	0.660964
Rab21	Ras-related protein Rab-21	2	5	1	1	2.5	1	1.32193	0	0.660964
Madd	MAP kinase-activating death domain protein	2	5	1	1	2.5	1	1.32193	0	0.660964
LOC100910655	Protein LOC100910655 (Fragment)	2	5	1	1	2.5	1	1.32193	0	0.660964
Kidins220	Kinase D-interacting substrate of 220 kDa	2	5	1	1	2.5	1	1.32193	0	0.660964
Trio	Protein Trio	2	10	2	1	5	0.5	2.32193	-1	0.660964
Add1	Alpha-adducin	3	11	3	2	3.66667	0.666667	1.87447	-0.584963	0.644753
Rars	Arginine--tRNA ligase, cytoplasmic	5	9	3	4	1.8	1.33333	0.847997	0.415037	0.631517
Ehd1	EH domain-containing protein 1	5	8	2	3	1.6	1.5	0.678072	0.584963	0.631517
Cct8	Chaperonin subunit 8 (Theta) (Predicted), isoform CRA_a	17	20	9	18	1.17647	2	0.234465	1	0.617233
Dnm3	Dynamin-3	3	7	1	1	2.33333	1	1.22239	0	0.611196
Gsk3b	Glycogen synthase kinase-3 beta	3	7	2	2	2.33333	1	1.22239	0	0.611196
Mtch2	Mitochondrial carrier homolog 2 (C. elegans)	3	7	4	4	2.33333	1	1.22239	0	0.611196
Basp1	Brain acid soluble protein 1	6	7	1	2	1.16667	2	0.222392	1	0.611196
Ran	GTP-binding nuclear protein Ran	7	9	5	9	1.28571	1.8	0.36257	0.847997	0.605283
Nars	Protein Nars	7	8	3	6	1.14286	2	0.192645	1	0.596323
Hsd17b12	Estradiol 17-beta-dehydrogenase 12	1	3	4	3	3	0.75	1.58496	-0.415037	0.584963
Dync1li1	Cytoplasmic dynein 1 light intermediate chain 1	4	6	2	3	1.5	1.5	0.584963	0.584963	0.584963
Map2k4	Dual specificity mitogen-activated protein kinase kinase 4	2	3	2	3	1.5	1.5	0.584963	0.584963	0.584963
Kif5b	Kinesin-1 heavy chain	9	10	2	4	1.11111	2	0.152003	1	0.576002
Ppib	Peptidyl-prolyl cis-trans isomerase B	6	9	9	13	1.5	1.44444	0.584963	0.530515	0.557739
Rbmx	RNA-binding motif protein, X chromosome	10	7	1	3	0.7	3	-0.514573	1.58496	0.535195
Dbn1	Drebrin	11	15	6	9	1.36364	1.5	0.447459	0.584963	0.516211
Dpysl2	Dihydropyrimidinase-related protein 2	24	30	15	24	1.25	1.6	0.321928	0.678072	0.5
Krt18	Keratin, type I cytoskeletal 18	1	2	1	1	2	1	1	0	0.5
Atp2b2	Plasma membrane calcium-transporting ATPase 2	3	6	1	1	2	1	1	0	0.5
Arhgap23	Protein Arhgap23	2	4	1	1	2	1	1	0	0.5
42989	Septin-11	4	8	1	1	2	1	1	0	0.5
Ehd4	EH-domain containing 4	1	2	1	1	2	1	1	0	0.5
Rras2	Protein Rras2	3	6	1	1	2	1	1	0	0.5
Nckap1	Nck-associated protein 1	4	4	1	2	1	2	0	1	0.5
Atat1	Alpha-tubulin N-acetyltransferase	5	4	2	5	0.8	2.5	-0.321928	1.32193	0.5
Hmgcs1	Hydroxymethylglutaryl-CoA synthase, cytoplasmic	4	8	7	7	2	1	1	0	0.5
Hist1h1b	Histone H1.5	4	8	8	8	2	1	1	0	0.5
Mast1	Microtubule-associated serine/threonine-protein kinase 1	2	4	1	1	2	1	1	0	0.5
Tp53bp1	Protein Trp53bp1 (Fragment)	1	4	2	1	4	0.5	2	-1	0.5
Stx7	Syntaxin-7	2	4	1	1	2	1	1	0	0.5
Syp	Synaptophysin	4	4	1	2	1	2	0	1	0.5
Lppr4	Lipid phosphate phosphatase-related protein type 4	3	6	1	1	2	1	1	0	0.5
Vapb	Vesicle-associated membrane protein-associated protein B	1	2	1	1	2	1	1	0	0.5
Ap3m1	AP-3 complex subunit mu-1	2	4	1	1	2	1	1	0	0.5
Psmc4	26S protease regulatory subunit 6B	2	2	1	2	1	2	0	1	0.5
Dhcr7	7-dehydrocholesterol reductase	5	5	1	2	1	2	0	1	0.5
Rac1	Ras-related C3 botulinum toxin substrate 1	3	6	1	1	2	1	1	0	0.5
Slc16a1	Monocarboxylate transporter 1	1	2	1	1	2	1	1	0	0.5
Fbll1	Protein Fbll1	1	2	3	3	2	1	1	0	0.5
Rpl37a-ps1	Putative 60S ribosomal protein L37a	2	2	1	2	1	2	0	1	0.5
Exoc2	Exocyst complex component 2	1	2	1	1	2	1	1	0	0.5
Ptprs	Receptor-linked protein tyrosine phosphatase	1	2	1	1	2	1	1	0	0.5
Rps13	40S ribosomal protein S13	1	2	2	2	2	1	1	0	0.5
Ppm1e	Protein phosphatase 1E	1	2	1	1	2	1	1	0	0.5
Clu	Clusterin	1	2	1	1	2	1	1	0	0.5
Zfp318	Protein Zfp318 (Fragment)	1	2	1	1	2	1	1	0	0.5
Snca	Alpha-synuclein	1	2	1	1	2	1	1	0	0.5
Fam213a	Redox-regulatory protein FAM213A	2	4	1	1	2	1	1	0	0.5
Golt1b	Golt1b protein	1	2	1	1	2	1	1	0	0.5
Mt1	Metallothionein-1	1	2	1	1	2	1	1	0	0.5
Pkp4	Protein Pkp4	2	4	1	1	2	1	1	0	0.5
Vac14	Protein VAC14 homolog	1	2	1	1	2	1	1	0	0.5
Pnn	Protein Pnn	1	2	1	1	2	1	1	0	0.5
Slc2a3	Solute carrier family 2, facilitated glucose transporter member 3	1	2	1	1	2	1	1	0	0.5
Dmxl2	Protein Dmxl2-ps1 (Fragment)	2	4	1	1	2	1	1	0	0.5
Map2k6	Mitogen-activated protein kinase kinase 6	1	2	1	1	2	1	1	0	0.5
Esyt2	Protein Esyt2	1	2	1	1	2	1	1	0	0.5
Nras	GTPase NRas	1	2	1	1	2	1	1	0	0.5
Kars	Lysine--tRNA ligase	1	2	1	1	2	1	1	0	0.5
Ddx6	Protein Ddx6	1	2	1	1	2	1	1	0	0.5
Map1s	Microtubule-associated protein 1S	1	1	1	2	1	2	0	1	0.5
Bckdha	2-oxoisovalerate dehydrogenase subunit alpha, mitochondrial (Fragment)	1	2	1	1	2	1	1	0	0.5
Rps19	40S ribosomal protein S19	1	2	1	1	2	1	1	0	0.5
Tcp11l1	Protein Tcp11l1	2	1	1	4	0.5	4	-1	2	0.5
Dctn4	Dctn4 protein	1	2	1	1	2	1	1	0	0.5
Rabgap1	G protein-coupled receptor 21 (Predicted), isoform CRA_a	1	2	1	1	2	1	1	0	0.5
Dtd1	D-tyrosyl-tRNA(Tyr) deacylase	1	2	1	1	2	1	1	0	0.5
Ly6h	Ly6h protein (Fragment)	1	2	1	1	2	1	1	0	0.5
Eif2s1	Eukaryotic translation initiation factor 2 subunit 1	1	2	1	1	2	1	1	0	0.5
Agap2	Arf-GAP with GTPase, ANK repeat and PH domain-containing protein 2	1	2	1	1	2	1	1	0	0.5
Slc27a4	Protein Slc27a4	1	2	1	1	2	1	1	0	0.5
Vps29	Vacuolar protein sorting-associated protein 29	1	2	1	1	2	1	1	0	0.5
Ndufs8	NADH dehydrogenase (Ubiquinone) Fe-S protein 8 (Predicted), isoform CRA_a	1	2	1	1	2	1	1	0	0.5
Atp6v1e1	V-type proton ATPase subunit E 1	1	2	1	1	2	1	1	0	0.5
Lsamp	Lsamp protein	1	2	1	1	2	1	1	0	0.5
Gfm1	Elongation factor G, mitochondrial	1	2	1	1	2	1	1	0	0.5
Zwint	ZW10 interactor	1	1	1	2	1	2	0	1	0.5
Erh	Enhancer of rudimentary homolog	1	1	1	2	1	2	0	1	0.5
Emc4	Protein Emc4	1	2	1	1	2	1	1	0	0.5
Prpf19	Pre-mRNA-processing factor 19	1	1	1	2	1	2	0	1	0.5
Arpc4	Actin related protein 2/3 complex, subunit 4 (Predicted), isoform CRA_a	1	2	1	1	2	1	1	0	0.5
Rad51ap2	Protein Rad51ap2	1	2	1	1	2	1	1	0	0.5
Dnajc10	DnaJ homolog subfamily C member 10	1	2	1	1	2	1	1	0	0.5
Lasp1	LIM and SH3 domain protein 1	1	1	1	2	1	2	0	1	0.5
Ifit3	Interferon-induced protein with tetratricopeptide repeats 3	1	2	1	1	2	1	1	0	0.5
Pygb	Pygb protein	8	14	7	8	1.75	1.14286	0.807355	0.192645	0.5
Rab1A	Ras-related protein Rab-1A	8	12	3	4	1.5	1.33333	0.584963	0.415037	0.5
Ywhag	14-3-3 protein gamma	7	12	6	7	1.71429	1.16667	0.777608	0.222392	0.5
Bclaf1	BCL2-associated transcription factor 1, isoform CRA_a	2	3	3	4	1.5	1.33333	0.584963	0.415037	0.5
Dpysl3	Dihydropyrimidinase-related protein 3	21	31	15	20	1.47619	1.33333	0.561879	0.415037	0.488458
Rps3a	40S ribosomal protein S3a	9	10	4	7	1.11111	1.75	0.152003	0.807355	0.479679
Wars	Tryptophan--tRNA ligase, cytoplasmic	7	9	4	6	1.28571	1.5	0.36257	0.584963	0.473766
Cyfip1	Cytoplasmic FMR1 interacting protein 1 (Predicted)	6	11	3	3	1.83333	1	0.874469	0	0.437235
Lars	Leucyl-tRNA synthetase	5	13	10	7	2.6	0.7	1.37851	-0.514573	0.431969
Krt7	Keratin, type II cytoskeletal 7	11	11	5	9	1	1.8	0	0.847997	0.423998
Kif2a	Kinesin-like protein KIF2A	4	7	1	1	1.75	1	0.807355	0	0.403677
Ncam1	Neural cell adhesion molecule 1	11	22	7	6	2	0.857143	1	-0.222392	0.388804
Ndufa10	NADH dehydrogenase [ubiquinone] 1 alpha subcomplex subunit 10, mitochondrial	7	6	2	4	0.857143	2	-0.222392	1	0.388804
Myef2	Protein Myef2	7	12	4	4	1.71429	1	0.777608	0	0.388804
Hp1bp3	Heterochromatin protein 1-binding protein 3	5	6	5	7	1.2	1.4	0.263034	0.485427	0.374231
Prkce	Protein kinase C epsilon type	3	5	1	1	1.66667	1	0.736966	0	0.368483
Capzb	F-actin-capping protein subunit beta	3	2	2	5	0.666667	2.5	-0.584963	1.32193	0.368483
Dnm1	Dynamin-1	10	11	4	6	1.1	1.5	0.137504	0.584963	0.361233
Atp2b4	Plasma membrane calcium-transporting ATPase 4	5	8	1	1	1.6	1	0.678072	0	0.339036
Idh1	Isocitrate dehydrogenase [NADP] cytoplasmic	5	8	5	5	1.6	1	0.678072	0	0.339036
Capza2	F-actin-capping protein subunit alpha-2	5	4	1	2	0.8	2	-0.321928	1	0.339036
Ddx17	Ddx17 protein	1	2	10	8	2	0.8	1	-0.321928	0.339036
Slc25a5	ADP/ATP translocase 2	27	41	19	20	1.51852	1.05263	0.602665	0.0740006	0.338333
Arf3	ADP-ribosylation factor 3	9	11	10	13	1.22222	1.3	0.289507	0.378512	0.334009
Syn2	Synapsin-2	9	10	5	7	1.11111	1.4	0.152003	0.485427	0.318715
Thoc2	Protein Thoc2	9	7	3	6	0.777778	2	-0.36257	1	0.318715
Sptan1	Spectrin alpha chain, non-erythrocytic 1	46	112	22	14	2.43478	0.636364	1.28379	-0.652077	0.315858
Rpl9	60S ribosomal protein L9	6	8	7	8	1.33333	1.14286	0.415037	0.192645	0.303841
Rpn2	Dolichyl-diphosphooligosaccharide--protein glycosyltransferase subunit 2	3	9	10	5	3	0.5	1.58496	-1	0.292481
Psmc6	Psmc6 protein (Fragment)	1	3	2	1	3	0.5	1.58496	-1	0.292481
Hnrnpul1	Heterogeneous nuclear ribonucleoprotein U-like 1 (Predicted)	2	3	2	2	1.5	1	0.584963	0	0.292481
Gna13	Galpha13	2	3	1	1	1.5	1	0.584963	0	0.292481
Rab15	Ras-related protein Rab-15	4	4	2	3	1	1.5	0	0.584963	0.292481
Rab8a	Ras-related protein Rab-8A	4	4	2	3	1	1.5	0	0.584963	0.292481
Rab8b	Ras-related protein Rab-8B	4	4	2	3	1	1.5	0	0.584963	0.292481
Itsn2	Protein Itsn2	2	3	1	1	1.5	1	0.584963	0	0.292481
Mtdh	Protein LYRIC	2	3	1	1	1.5	1	0.584963	0	0.292481
Hadhb	Trifunctional enzyme subunit beta, mitochondrial	8	6	1	2	0.75	2	-0.415037	1	0.292481
LOC100362727	LRRGT00003	2	3	1	1	1.5	1	0.584963	0	0.292481
Rps12	40S ribosomal protein S12	2	3	2	2	1.5	1	0.584963	0	0.292481
LOC100363800	RCG31311	2	3	1	1	1.5	1	0.584963	0	0.292481
Pura	Transcriptional activator protein Pur-alpha	2	3	1	1	1.5	1	0.584963	0	0.292481
Psmd1	26S proteasome non-ATPase regulatory subunit 1	2	3	2	2	1.5	1	0.584963	0	0.292481
Gpd2	Glycerol-3-phosphate dehydrogenase, mitochondrial	2	3	1	1	1.5	1	0.584963	0	0.292481
Gdap1l1	Ganglioside-induced differentiation-associated protein 1-like 1 (Predicted)	4	3	1	2	0.75	2	-0.415037	1	0.292481
Ap1m1	AP-1 complex subunit mu-1	2	3	1	1	1.5	1	0.584963	0	0.292481
Vapa	Vesicle-associated membrane protein-associated protein A	3	3	2	3	1	1.5	0	0.584963	0.292481
Rhot1	Mitochondrial Rho GTPase	2	3	1	1	1.5	1	0.584963	0	0.292481
Suclg2	Suclg2 protein (Fragment)	2	3	1	1	1.5	1	0.584963	0	0.292481
Sec22b	Vesicle-trafficking protein SEC22b	2	3	1	1	1.5	1	0.584963	0	0.292481
Pycr2	Pyrroline-5-carboxylate reductase 2	2	3	1	1	1.5	1	0.584963	0	0.292481
Stmn1	Stathmin	2	3	1	1	1.5	1	0.584963	0	0.292481
Rap2c	Protein Rap2c	2	3	1	1	1.5	1	0.584963	0	0.292481
Trim2	Tripartite motif-containing protein 2 (Fragment)	2	3	1	1	1.5	1	0.584963	0	0.292481
Rpl26	60S ribosomal protein L26	4	6	2	2	1.5	1	0.584963	0	0.292481
Zfr	Zinc finger RNA-binding protein	2	3	1	1	1.5	1	0.584963	0	0.292481
Ddost	Dolichyl-diphosphooligosaccharide--protein glycosyltransferase 48 kDa subunit	2	3	1	1	1.5	1	0.584963	0	0.292481
Dctn2	Dynactin subunit 2	2	3	1	1	1.5	1	0.584963	0	0.292481
Vsnl1	Visinin-like protein 1	2	3	1	1	1.5	1	0.584963	0	0.292481
Tmem35	Transmembrane protein 35	2	3	1	1	1.5	1	0.584963	0	0.292481
Aldoa	Fructose-bisphosphate aldolase A	2	3	1	1	1.5	1	0.584963	0	0.292481
Chchd3	Coiled-coil-helix-coiled-coil-helix domain containing 3 (Predicted), isoform CRA_a	2	3	1	1	1.5	1	0.584963	0	0.292481
Eif3f	Eukaryotic translation initiation factor 3, subunit 5 (Epsilon) (Predicted), isoform CRA_a	1	1	2	3	1	1.5	0	0.584963	0.292481
Rab1b	Ras-related protein Rab-1B	8	9	3	4	1.125	1.33333	0.169925	0.415037	0.292481
LOC100363782	Protein LOC100363782	8	9	3	4	1.125	1.33333	0.169925	0.415037	0.292481
Arf5	ADP-ribosylation factor 5	8	10	10	12	1.25	1.2	0.321928	0.263034	0.292481
Gfap	Glial fibrillary acidic protein	21	24	14	18	1.14286	1.28571	0.192645	0.36257	0.277608
Crym	Thiomorpholine-carboxylate dehydrogenase	5	11	3	2	2.2	0.666667	1.1375	-0.584963	0.276271
42985	Septin-7	7	10	1	1	1.42857	1	0.514573	0	0.257287
Mt2	Metallothionein-2	7	10	1	1	1.42857	1	0.514573	0	0.257287
Rps7	40S ribosomal protein S7	3	5	7	6	1.66667	0.857143	0.736966	-0.222392	0.257287
Eprs	LRRGT00050	5	6	6	7	1.2	1.16667	0.263034	0.222392	0.242713
Uqcrc2	Cytochrome b-c1 complex subunit 2, mitochondrial	10	10	5	7	1	1.4	0	0.485427	0.242713
Psmc2	26S protease regulatory subunit 7	5	7	5	5	1.4	1	0.485427	0	0.242713
Slc1a3	Excitatory amino acid transporter 1	10	7	3	6	0.7	2	-0.514573	1	0.242713
Eno1	Alpha-enolase	13	18	10	10	1.38462	1	0.469485	0	0.234743
Slc25a4	ADP/ATP translocase 1	30	40	31	32	1.33333	1.03226	0.415037	0.0458037	0.230421
Eef2	Elongation factor 2	6	10	20	16	1.66667	0.8	0.736966	-0.321928	0.207519
Atp2b1	Plasma membrane calcium-transporting ATPase 1	8	16	3	2	2	0.666667	1	-0.584963	0.207519
Pfkm	6-phosphofructokinase	6	8	3	3	1.33333	1	0.415037	0	0.207519
Sucla2	Sucla2 protein (Fragment)	9	9	3	4	1	1.33333	0	0.415037	0.207519
Hspa12a	Heat shock 70kDa protein 12A (Predicted), isoform CRA_a	6	8	1	1	1.33333	1	0.415037	0	0.207519
Krt73	Keratin, type II cytoskeletal 73	6	4	4	8	0.666667	2	-0.584963	1	0.207519
Gsk3a	Glycogen synthase kinase-3 alpha	3	6	3	2	2	0.666667	1	-0.584963	0.207519
RGD1563045	Protein RGD1563045	3	4	1	1	1.33333	1	0.415037	0	0.207519
Mcu	Protein Mcu	3	4	1	1	1.33333	1	0.415037	0	0.207519
Fabp7	Fatty acid-binding protein, brain	2	4	3	2	2	0.666667	1	-0.584963	0.207519
Purb	Transcriptional activator protein Pur-beta	3	4	1	1	1.33333	1	0.415037	0	0.207519
Nucks1	Nuclear ubiquitous casein and cyclin-dependent kinase substrate 1	3	2	1	2	0.666667	2	-0.584963	1	0.207519
Ctbp1	C-terminal binding protein 1	3	6	3	2	2	0.666667	1	-0.584963	0.207519
Idh3g	Isocitrate dehydrogenase [NAD] subunit gamma 1, mitochondrial	3	4	1	1	1.33333	1	0.415037	0	0.207519
Palm	Paralemmin-1	3	4	1	1	1.33333	1	0.415037	0	0.207519
Dctn5	Protein Dctn5	3	4	1	1	1.33333	1	0.415037	0	0.207519
Cdipt	CDP-diacylglycerol--inositol 3-phosphatidyltransferase	3	2	1	2	0.666667	2	-0.584963	1	0.207519
Slc27a1	Long-chain fatty acid transport protein 1	3	4	1	1	1.33333	1	0.415037	0	0.207519
Ap2a1	Adaptor protein complex AP-2, alpha 1 subunit (Predicted)	11	13	8	9	1.18182	1.125	0.241008	0.169925	0.205467
Krt8	Keratin, type II cytoskeletal 8	18	14	6	10	0.777778	1.66667	-0.36257	0.736966	0.187198
Nono	Non-POU domain-containing octamer-binding protein	7	6	4	6	0.857143	1.5	-0.222392	0.584963	0.181285
LOC100360985	Protein Slc25a12 (Fragment)	15	19	1	1	1.26667	1	0.341037	0	0.170518
Srrm2	Protein Srrm2	4	6	6	5	1.5	0.833333	0.584963	-0.263034	0.160964
Rpl10a	60S ribosomal protein L10a	4	10	2	1	2.5	0.5	1.32193	-1	0.160964
Nsdhl	Sterol-4-alpha-carboxylate 3-dehydrogenase, decarboxylating	3	5	4	3	1.66667	0.75	0.736966	-0.415037	0.160964
Rps26	40S ribosomal protein S26	2	3	6	5	1.5	0.833333	0.584963	-0.263034	0.160964
Rab1	Protein Rab1	8	10	1	1	1.25	1	0.321928	0	0.160964
Rab6a	Ras-related protein Rab-6A	11	11	4	5	1	1.25	0	0.321928	0.160964
Atxn10	Ataxin-10	9	9	4	5	1	1.25	0	0.321928	0.160964
Ehd3	EH domain-containing protein 3	4	5	1	1	1.25	1	0.321928	0	0.160964
Ncdn	Neurochondrin	4	5	1	1	1.25	1	0.321928	0	0.160964
Rheb	GTP-binding protein Rheb	4	5	1	1	1.25	1	0.321928	0	0.160964
Rbm17	Protein Rbm17	4	5	1	1	1.25	1	0.321928	0	0.160964
Mt-atp8	ATP synthase protein 8	4	5	1	1	1.25	1	0.321928	0	0.160964
U2af2	Protein U2af2	14	20	22	19	1.42857	0.863636	0.514573	-0.211504	0.151535
Mt3	Metallothionein-3	9	11	1	1	1.22222	1	0.289507	0	0.144753
Hist3h2ba	Histone H2B	9	12	12	11	1.33333	0.916667	0.415037	-0.125531	0.144753
Hist3h2bb	Histone H2B	9	12	12	11	1.33333	0.916667	0.415037	-0.125531	0.144753
Tuba1a	Tubulin alpha-1A chain	118	145	210	208	1.22881	0.990476	0.297266	-0.0138058	0.14173
Rpl18a	60S ribosomal protein L18a	4	6	5	4	1.5	0.8	0.584963	-0.321928	0.131517
Atp6v0a1	V-H+ATPase subunit a1-III	20	24	26	26	1.2	1	0.263034	0	0.131517
Camk2d	Calcium/calmodulin-dependent protein kinase type II subunit delta	5	6	1	1	1.2	1	0.263034	0	0.131517
LOC100365676	Protein LOC100365676	5	6	1	1	1.2	1	0.263034	0	0.131517
Gap43	Neuromodulin	5	6	1	1	1.2	1	0.263034	0	0.131517
Slc25a22	Protein LOC100911440	5	6	1	1	1.2	1	0.263034	0	0.131517
Eif5a	Eukaryotic translation initiation factor 5A-1	1	2	5	3	2	0.6	1	-0.736966	0.131517
Pcbp2	Pcbp2 protein	7	6	5	7	0.857143	1.4	-0.222392	0.485427	0.131517
Fscn1	Fascin	4	4	6	7	1	1.16667	0	0.222392	0.111196
Psmd3	Proteasome (Prosome, macropain) 26S subunit, non-ATPase, 3	6	7	4	4	1.16667	1	0.222392	0	0.111196
Rps11	40S ribosomal protein S11	6	7	4	4	1.16667	1	0.222392	0	0.111196
Nudt21	Cleavage and polyadenylation specificity factor subunit 5	6	6	6	7	1	1.16667	0	0.222392	0.111196
Dcd	Dermcidin	6	7	1	1	1.16667	1	0.222392	0	0.111196
Rab14	RAB14, member RAS oncogene family	8	7	3	4	0.875	1.33333	-0.192645	0.415037	0.111196
Rps4x	40S ribosomal protein S4, X isoform	6	10	13	9	1.66667	0.692308	0.736966	-0.530515	0.103225
Mdk	Midkine	25	27	17	18	1.08	1.05882	0.111031	0.0824622	0.0967467
Stxbp1	Syntaxin-binding protein 1	14	14	7	8	1	1.14286	0	0.192645	0.0963225
Ina	Alpha-internexin	15	22	9	7	1.46667	0.777778	0.552541	-0.36257	0.0949855
Tuba1b	Tubulin alpha-1B chain	107	131	153	142	1.2243	0.928105	0.291956	-0.107641	0.0921576
Atp1a2	Sodium/potassium-transporting ATPase subunit alpha-2	12	17	5	4	1.41667	0.8	0.5025	-0.321928	0.0902861
Tra2b	Transformer-2 protein homolog beta	13	13	15	17	1	1.13333	0	0.180572	0.0902861
Ptn	Pleiotrophin	15	17	87	87	1.13333	1	0.180572	0	0.0902861
Ap3d1	Adaptor-related protein complex 3, delta 1 subunit, isoform CRA_b	14	21	4	3	1.5	0.75	0.584963	-0.415037	0.0849625
Tufm	Elongation factor Tu, mitochondrial	8	9	6	6	1.125	1	0.169925	0	0.0849625
Ywhah	14-3-3 protein eta	8	9	3	3	1.125	1	0.169925	0	0.0849625
Rpsa	40S ribosomal protein SA	4	3	2	3	0.75	1.5	-0.415037	0.584963	0.0849625
Tuba1c	Tubulin alpha-1C chain	103	122	132	125	1.18447	0.94697	0.244237	-0.0786098	0.0828135
Rab2a	Ras-related protein Rab-2A	5	7	5	4	1.4	0.8	0.485427	-0.321928	0.0817494
Tuba8	Tubulin alpha-8 chain	74	87	100	95	1.17568	0.95	0.23349	-0.0740006	0.0797448
Tuba4a	Tubulin alpha-4A chain	93	112	135	125	1.2043	0.925926	0.268196	-0.111031	0.0785824
LOC100911597	Myosin, heavy polypeptide 9, non-muscle	9	10	1	1	1.11111	1	0.152003	0	0.0760015
Rab35	Ras-related protein Rab-35	6	5	3	4	0.833333	1.33333	-0.263034	0.415037	0.0760015
Vdac3	Voltage-dependent anion-selective channel protein 3	9	8	4	5	0.888889	1.25	-0.169925	0.321928	0.0760015
Rab3a	Ras-related protein Rab-3A	12	15	8	7	1.25	0.875	0.321928	-0.192645	0.0646415
Srsf10	FUS interacting protein (Serine-arginine rich) 1	7	7	11	12	1	1.09091	0	0.125531	0.0627654
Hspa8	Heat shock cognate 71 kDa protein	38	31	25	33	0.815789	1.32	-0.293731	0.400538	0.0534034
Nsf	Vesicle-fusing ATPase	17	16	7	8	0.941176	1.14286	-0.0874628	0.192645	0.0525911
Snrnp27	Protein Snrnp27	7	5	2	3	0.714286	1.5	-0.485427	0.584963	0.0497678
Kif5c	Kinesin heavy chain isoform 5C (Fragment)	19	15	3	4	0.789474	1.33333	-0.341037	0.415037	0.0370003
Kpnb1	Importin subunit beta-1	4	5	6	5	1.25	0.833333	0.321928	-0.263034	0.0294468
Cct4	T-complex protein 1 subunit delta	7	10	7	5	1.42857	0.714286	0.514573	-0.485427	0.0145732
Ap2b1	AP-2 complex subunit beta	10	17	5	3	1.7	0.6	0.765535	-0.736966	0.0142846
Rpl7a	60S ribosomal protein L7a	5	8	11	7	1.6	0.636364	0.678072	-0.652077	0.0129976
Ywhaz	14-3-3 protein zeta/delta	11	10	9	10	0.909091	1.11111	-0.137504	0.152003	0.00724978
Nefh	Neurofilament heavy polypeptide	1	1	1	1	1	1	0	0	0
Tubal3	Protein Tubal3	12	12	6	6	1	1	0	0	0
Kif5a	Kinesin heavy chain isoform 5A	7	7	3	3	1	1	0	0	0
Cep170b	Protein AW555464	3	3	1	1	1	1	0	0	0
RGD1565368	Protein RGD1565368	8	8	1	1	1	1	0	0	0
Gnas	Guanine nucleotide-binding protein G(s) subunit alpha isoforms short	3	3	1	1	1	1	0	0	0
Rab3b	Ras-related protein Rab-3B	8	8	1	1	1	1	0	0	0
Rab33b	Protein Rab33b	3	3	1	1	1	1	0	0	0
Krt19	Keratin, type I cytoskeletal 19	3	3	1	1	1	1	0	0	0
Krt13	Keratin, type I cytoskeletal 13	4	4	1	1	1	1	0	0	0
Hnrnpa0	Protein Hnrnpa0	5	5	1	1	1	1	0	0	0
Eno2	Gamma-enolase	3	3	1	1	1	1	0	0	0
Atp6v1h	ATPase, H+ transporting, lysosomal V1 subunit H	8	4	4	8	0.5	2	-1	1	0
Arf2	ADP-ribosylation factor 2	9	9	1	1	1	1	0	0	0
Aars	Alanine--tRNA ligase, cytoplasmic	3	3	5	5	1	1	0	0	0
Hdgfrp2	Hepatoma-derived growth factor-related protein 2	2	2	1	1	1	1	0	0	0
Sarm1	Protein Sarm1	2	4	2	1	2	0.5	1	-1	0
Trim28	Transcription intermediary factor 1-beta	3	6	6	3	2	0.5	1	-1	0
LOC687295	Protein LOC687295	5	5	1	1	1	1	0	0	0
LOC100911677	Protein LOC100911677	6	6	1	1	1	1	0	0	0
Gdi1	Rab GDP dissociation inhibitor alpha	6	3	3	6	0.5	2	-1	1	0
Mtco2	Cytochrome c oxidase subunit 2	3	3	1	1	1	1	0	0	0
Mt-co2	Cytochrome c oxidase subunit 2	2	2	1	1	1	1	0	0	0
Rab18	Ras-related protein Rab-18	4	4	1	1	1	1	0	0	0
Ppp2cb	Serine/threonine-protein phosphatase 2A catalytic subunit beta isoform	2	4	4	2	2	0.5	1	-1	0
Rpl17	60S ribosomal protein L17	6	7	7	6	1.16667	0.857143	0.222392	-0.222392	0
Maoa	Amine oxidase [flavin-containing] A	1	1	1	1	1	1	0	0	0
RGD1564447	Histone H3	5	5	1	1	1	1	0	0	0
LOC686736	Histone H3	5	5	1	1	1	1	0	0	0
Atp6v1c1	V-type proton ATPase subunit C 1	1	3	3	1	3	0.333333	1.58496	-1.58496	0
Elavl4	ELAV-like protein 4	3	3	1	1	1	1	0	0	0
Slc17a7	Vesicular glutamate transporter 1	3	3	1	1	1	1	0	0	0
Pgls	6-phosphogluconolactonase	3	3	1	1	1	1	0	0	0
Otub1	Ubiquitin thioesterase OTUB1	4	2	1	2	0.5	2	-1	1	0
Map2k1	Dual specificity mitogen-activated protein kinase kinase 1	1	1	1	1	1	1	0	0	0
Cpt1a	Carnitine O-palmitoyltransferase 1, liver isoform	3	3	1	1	1	1	0	0	0
Prpf4b	Serine/threonine-protein kinase PRP4 homolog	3	3	1	1	1	1	0	0	0
Stx1b	Syntaxin-1B	3	3	1	1	1	1	0	0	0
Rhot2	Mitochondrial Rho GTPase 2	1	1	1	1	1	1	0	0	0
Ppp3cc	Serine/threonine-protein phosphatase	2	2	1	1	1	1	0	0	0
Ap3m2	AP-3 complex subunit mu-2	1	1	1	1	1	1	0	0	0
Gnl1	Guanine nucleotide-binding protein-like 1	4	2	1	2	0.5	2	-1	1	0
Rps5	Ribosomal protein S5, isoform CRA_b	4	4	6	6	1	1	0	0	0
Rcc2	Protein Rcc2 (Fragment)	1	2	2	1	2	0.5	1	-1	0
Ncln	Nicalin	2	2	1	1	1	1	0	0	0
Surf4	Ab1-205	2	2	1	1	1	1	0	0	0
Ndufs3	NADH dehydrogenase (Ubiquinone) Fe-S protein 3 (Predicted), isoform CRA_c	3	3	1	1	1	1	0	0	0
H2afx	Histone H2A	4	4	6	6	1	1	0	0	0
Stx1a	Syntaxin-1A	2	2	1	1	1	1	0	0	0
Cds2	Phosphatidate cytidylyltransferase 2	1	1	1	1	1	1	0	0	0
Eif2s2	Eukaryotic translation initiation factor 2, subunit 2 (Beta)	4	4	1	1	1	1	0	0	0
Rhoa	Transforming protein RhoA	4	4	2	2	1	1	0	0	0
Cmas	Cytidine monophosphate N-acetylneuraminic acid synthetase	6	3	1	2	0.5	2	-1	1	0
Pdia6	Protein disulfide-isomerase A6	1	2	4	2	2	0.5	1	-1	0
Pgap1	GPI inositol-deacylase	2	4	4	2	2	0.5	1	-1	0
Gpsm1	G-protein-signaling modulator 1	2	2	1	1	1	1	0	0	0
L1cam	Neural cell adhesion molecule L1	2	2	1	1	1	1	0	0	0
Hmga1	High mobility group protein HMG-I/HMG-Y	4	2	2	4	0.5	2	-1	1	0
Srsf11	Protein Srsf11	2	2	1	1	1	1	0	0	0
Prdx2	Peroxiredoxin-2	1	1	1	1	1	1	0	0	0
Dnmt3a	DNA (cytosine-5)-methyltransferase 3A	1	1	1	1	1	1	0	0	0
Lpl	Lipoprotein lipase	1	1	1	1	1	1	0	0	0
Rtcd1	Protein Rtcd1	1	1	1	1	1	1	0	0	0
Prkra	Interferon-inducible double stranded RNA-dependent protein kinase activator A	1	1	1	1	1	1	0	0	0
Dnajb11	DnaJ homolog subfamily B member 11	2	2	1	1	1	1	0	0	0
Idi1	Isopentenyl-diphosphate Delta-isomerase 1	2	2	3	3	1	1	0	0	0
LOC100364487	Protein LOC100364487	2	2	1	1	1	1	0	0	0
Pgk1	Phosphoglycerate kinase 1	1	3	3	1	3	0.333333	1.58496	-1.58496	0
Cend1	Cell cycle exit and neuronal differentiation protein 1	2	2	1	1	1	1	0	0	0
Purg	Protein Purg	1	1	1	1	1	1	0	0	0
Rims1	Regulating synaptic membrane exocytosis protein 1	1	1	1	1	1	1	0	0	0
Fads2	Fatty acid desaturase 2	1	1	1	1	1	1	0	0	0
Fdft1	Squalene synthase	1	2	2	1	2	0.5	1	-1	0
Ndufs2	NADH dehydrogenase [ubiquinone] iron-sulfur protein 2, mitochondrial	2	2	1	1	1	1	0	0	0
Fdps	Farnesyl pyrophosphate synthase	2	2	2	2	1	1	0	0	0
Ranbp1	Protein Ranbp1	3	3	2	2	1	1	0	0	0
Hras1	GTPase HRas	1	1	1	1	1	1	0	0	0
Cox5a	Cytochrome c oxidase subunit 5A, mitochondrial	2	2	1	1	1	1	0	0	0
Marcksl1	MARCKS-related protein	3	3	1	1	1	1	0	0	0
LOC100910210	Nola2 protein	1	1	1	1	1	1	0	0	0
Rsrc2	Arginine/serine-rich coiled-coil protein 2	1	1	1	1	1	1	0	0	0
Ccdc80	Coiled-coil domain-containing protein 80	1	1	1	1	1	1	0	0	0
Scamp1	Secretory carrier-associated membrane protein 1	1	1	1	1	1	1	0	0	0
Mta1	Metastasis-associated protein MTA1	2	2	1	1	1	1	0	0	0
LOC685322	LOC685322 protein	2	2	1	1	1	1	0	0	0
Arpc1a	Actin-related protein 2/3 complex subunit 1A	1	1	1	1	1	1	0	0	0
Phf5a	PHD finger-like domain-containing protein 5A	1	1	2	2	1	1	0	0	0
Farsa	Phenylalanine--tRNA ligase alpha subunit	1	1	2	2	1	1	0	0	0
Trim3	Tripartite motif protein 3, isoform CRA_a	1	1	1	1	1	1	0	0	0
Nup62	Nuclear pore glycoprotein p62	1	1	1	1	1	1	0	0	0
Tmx2	Thioredoxin-related transmembrane protein 2	1	1	1	1	1	1	0	0	0
Pdk3	Pdk3 protein	1	1	1	1	1	1	0	0	0
Iqsec3	IQ motif and SEC7 domain-containing protein 3	1	1	1	1	1	1	0	0	0
Eif4g2	Protein Eif4g2 (Fragment)	2	1	3	6	0.5	2	-1	1	0
Spns1	Protein spinster homolog 1	1	1	1	1	1	1	0	0	0
Ube2m	Protein Ube2m	2	1	1	2	0.5	2	-1	1	0
Asph	Asph protein	1	1	1	1	1	1	0	0	0
Snx2	Protein Snx2	1	1	1	1	1	1	0	0	0
Mrps9	Mrps9 protein (Fragment)	1	1	1	1	1	1	0	0	0
Timm23	Mitochondrial import inner membrane translocase subunit Tim23	1	1	1	1	1	1	0	0	0
Pigk	Phosphatidylinositol glycan, class K	1	1	1	1	1	1	0	0	0
Stam	Protein Stam	1	1	1	1	1	1	0	0	0
Ppp3cb	Serine/threonine-protein phosphatase 2B catalytic subunit beta isoform	2	2	1	1	1	1	0	0	0
Mras	Ras-related protein M-Ras	1	1	1	1	1	1	0	0	0
Vat1	Synaptic vesicle membrane protein VAT-1 homolog	2	2	1	1	1	1	0	0	0
Tppp	Protein Tppp	1	1	1	1	1	1	0	0	0
Dcakd	Dephospho-CoA kinase domain-containing protein	1	1	1	1	1	1	0	0	0
Arhgap1	Protein Arhgap1	1	1	1	1	1	1	0	0	0
Eif3h	Eukaryotic translation initiation factor 3 subunit H	1	1	1	1	1	1	0	0	0
LOC684558	Protein LOC684558	1	1	1	1	1	1	0	0	0
Hint1	Histidine triad nucleotide-binding protein 1	2	1	1	2	0.5	2	-1	1	0
Senp3	Senp3 protein (Fragment)	1	1	1	1	1	1	0	0	0
Gabrb3	Gamma-aminobutyric acid receptor subunit beta-3	1	1	1	1	1	1	0	0	0
Rbmx2	RNA-binding motif protein, X-linked 2	1	1	1	1	1	1	0	0	0
Rbfox2	RNA binding protein fox-1 homolog 2	2	2	1	1	1	1	0	0	0
Rpl35	60S ribosomal protein L35	3	3	4	4	1	1	0	0	0
Krt20	Keratin, type I cytoskeletal 20	1	1	1	1	1	1	0	0	0
Lipa	Lysosomal acid lipase/cholesteryl ester hydrolase	1	1	1	1	1	1	0	0	0
Oxr1	Oxidation resistance protein 1	1	1	1	1	1	1	0	0	0
Dhrs7b	Dehydrogenase/reductase SDR family member 7B	1	1	1	1	1	1	0	0	0
Arpc3	Actin related protein 2/3 complex, subunit 3	1	1	1	1	1	1	0	0	0
Ankfy1	Protein Ankfy1 (Fragment)	1	1	1	1	1	1	0	0	0
Sh3gl1	Endophilin-A2	1	1	1	1	1	1	0	0	0
Prss1	Anionic trypsin-1	2	2	9	9	1	1	0	0	0
Uqcrfs1	Cytochrome b-c1 complex subunit Rieske, mitochondrial	2	2	1	1	1	1	0	0	0
Sec61g	Protein LOC100361694	1	1	1	1	1	1	0	0	0
Spcs3	Signal peptidase complex subunit 3	1	1	1	1	1	1	0	0	0
Surf6	Protein Surf6	1	1	1	1	1	1	0	0	0
Ttyh1	Protein tweety homolog 1	1	1	1	1	1	1	0	0	0
Ndufa11	NADH dehydrogenase [ubiquinone] 1 alpha subcomplex subunit 11	1	1	1	1	1	1	0	0	0
Fyn	Tyrosine-protein kinase Fyn	2	2	1	1	1	1	0	0	0
RGD1305455	Protein RGD1305455	1	1	1	1	1	1	0	0	0
Slc6a11	Sodium- and chloride-dependent GABA transporter 3	2	2	1	1	1	1	0	0	0
rCG_29880	RCG29880	1	1	1	1	1	1	0	0	0
Hspg2	Protein Hspg2	1	1	1	1	1	1	0	0	0
Rab33a	Protein Rab33a	1	1	1	1	1	1	0	0	0
Pgs1	Protein Pgs1	1	1	1	1	1	1	0	0	0
Mphosph10	M-phase phosphoprotein 10 (U3 small nucleolar ribonucleoprotein)	1	1	1	1	1	1	0	0	0
Chmp4bl1	Protein Chmp4bl1	1	1	1	1	1	1	0	0	0
Sec11a	Signal peptidase complex catalytic subunit SEC11A	1	1	1	1	1	1	0	0	0
Arpc2	Actin-related protein 2/3 complex subunit 2	2	2	1	1	1	1	0	0	0
Nup205	Nucleoporin 205kDa (Predicted)	1	2	2	1	2	0.5	1	-1	0
Golga3	Protein Golga3	1	1	1	1	1	1	0	0	0
Smap1	Protein Smap1	1	1	1	1	1	1	0	0	0
Snrpb	Small nuclear ribonucleoprotein-associated protein B (Fragment)	1	1	1	1	1	1	0	0	0
Scyl2	Protein Scyl2	1	1	1	1	1	1	0	0	0
Ube4a	Ubiquitin conjugation factor E4 A	1	1	1	1	1	1	0	0	0
Rab13	Ras-related protein Rab-13	1	1	1	1	1	1	0	0	0
Scarb2	Lysosome membrane protein 2	1	1	1	1	1	1	0	0	0
Htr6	5-hydroxytryptamine receptor 6	1	1	1	1	1	1	0	0	0
Psma3	Proteasome subunit alpha type-3	1	1	1	1	1	1	0	0	0
Reep1	Protein Reep1	1	1	1	1	1	1	0	0	0
Ubtf	Nucleolar transcription factor 1	1	1	1	1	1	1	0	0	0
Capn5	Calpain 5, isoform CRA_a	1	1	1	1	1	1	0	0	0
Gpr116	Probable G-protein coupled receptor 116	1	1	1	1	1	1	0	0	0
Thbs4	Thrombospondin-4 (Fragment)	1	1	1	1	1	1	0	0	0
Tet2	Protein Tet2	1	1	1	1	1	1	0	0	0
Ncam2	Fasciclin II transmembrane protein isoform	1	1	1	1	1	1	0	0	0
Mrps21	Mitochondrial ribosomal protein S21 (Predicted), isoform CRA_a	1	1	1	1	1	1	0	0	0
Pgm2l1	Protein Pgm2l1	1	1	1	1	1	1	0	0	0
Ntn1	Netrin-1	1	1	1	1	1	1	0	0	0
Dtwd1	DTW domain-containing protein 1	1	1	1	1	1	1	0	0	0
Eml1	Echinoderm microtubule-associated protein-like 1	1	1	1	1	1	1	0	0	0
Sgk1	Serine/threonine-protein kinase Sgk1	1	1	1	1	1	1	0	0	0
Setbp1	Protein Setbp1	1	1	1	1	1	1	0	0	0
Igsf21	Protein Igsf21 (Fragment)	1	1	1	1	1	1	0	0	0
Spag17	Protein Spag17 (Fragment)	1	1	1	1	1	1	0	0	0
Spire1	Protein Spire1	1	1	1	1	1	1	0	0	0
Slc44a1	Choline transporter-like protein 1	1	1	1	1	1	1	0	0	0
Ppfia1	Protein Ppfia1	1	1	1	1	1	1	0	0	0
Scn5a	Sodium channel protein type 5 subunit alpha	1	1	1	1	1	1	0	0	0
Tasp1	Protein Tasp1	1	1	1	1	1	1	0	0	0
Dnaaf3	Dynein assembly factor 3, axonemal	1	1	1	1	1	1	0	0	0
Sptlc2	Protein Sptlc2	1	1	1	1	1	1	0	0	0
Olfml3	Olfactomedin-like protein 3	1	1	1	1	1	1	0	0	0
Cep104	Protein Cep104	1	1	1	1	1	1	0	0	0
Mtl5	Tesmin	1	1	1	1	1	1	0	0	0
Timeless	Timeless protein (Fragment)	1	1	1	1	1	1	0	0	0
Rbm20	RNA-binding protein 20	1	1	1	1	1	1	0	0	0
Pkd2l1	Polycystic kidney disease 2-like 1 (Predicted)	1	1	1	1	1	1	0	0	0
LOC680582	Protein E030019B06Rik	1	1	1	1	1	1	0	0	0
Gcnt2	I-branching beta-1,6-acetylglucosaminyltransferase family polypeptide 2	1	1	1	1	1	1	0	0	0
Lmo7	Protein Lmo7	1	1	1	1	1	1	0	0	0
Ubxn10	UBX domain containing 3	1	1	1	1	1	1	0	0	0
Acbd5	Acbd5 protein (Fragment)	1	1	1	1	1	1	0	0	0
LOC100360726	Protein LOC100360726	1	1	1	1	1	1	0	0	0
Ccdc146	Coiled-coil domain-containing protein 146 (Fragment)	1	1	1	1	1	1	0	0	0
Ep400	E1A binding protein p400, isoform CRA_a	1	1	1	1	1	1	0	0	0
LOC100911166	Protein LOC100911166	1	1	1	1	1	1	0	0	0
Acsm4	Acyl-coenzyme A synthetase ACSM4, mitochondrial	1	1	1	1	1	1	0	0	0
Cdh17	Proton-driven peptide transporter (Fragment)	1	1	1	1	1	1	0	0	0
Adcy10	Adenylate cyclase type 10	1	1	1	1	1	1	0	0	0
Iqcd	IQ domain-containing protein D	1	1	1	1	1	1	0	0	0
Tiam2	Protein Tiam2	1	1	1	1	1	1	0	0	0
Ndst2	Protein Ndst2	1	1	1	1	1	1	0	0	0
Zkscan2	Protein Zkscan2	1	1	1	1	1	1	0	0	0
Rps27a	Ubiquitin-40S ribosomal protein S27a	14	13	13	14	0.928571	1.07692	-0.106915	0.106915	-6.93889e-18
Rpl11	60S ribosomal protein L11	3	4	4	3	1.33333	0.75	0.415037	-0.415037	-5.55112e-17
Rpl14	60S ribosomal protein L14	3	4	4	3	1.33333	0.75	0.415037	-0.415037	-5.55112e-17
Rpl18	60S ribosomal protein L18	3	4	4	3	1.33333	0.75	0.415037	-0.415037	-5.55112e-17
Mgea5	Bifunctional protein NCOAT	2	3	3	2	1.5	0.666667	0.584963	-0.584963	-5.55112e-17
Rpl31	60S ribosomal protein L31	2	3	3	2	1.5	0.666667	0.584963	-0.584963	-5.55112e-17
Hnrnpa3	Heterogeneous nuclear ribonucleoprotein A3	12	11	12	13	0.916667	1.08333	-0.125531	0.115477	-0.00502683
Pc	Pyruvate carboxylase, mitochondrial	291	292	327	316	1.00344	0.966361	0.00494922	-0.0493661	-0.0222084
Atp1a3	Sodium/potassium-transporting ATPase subunit alpha-3	19	23	10	8	1.21053	0.8	0.275634	-0.321928	-0.0231468
Rab3c	Ras-related protein Rab-3C	7	10	6	4	1.42857	0.666667	0.514573	-0.584963	-0.0351947
Atp5a1	ATP synthase subunit alpha, mitochondrial	41	40	37	36	0.97561	0.972973	-0.0356239	-0.0395284	-0.0375761
Nap1l4	Nucleosome assembly protein 1-like 4	4	3	4	5	0.75	1.25	-0.415037	0.321928	-0.0465547
Cct2	T-complex protein 1 subunit beta	8	12	8	5	1.5	0.625	0.584963	-0.678072	-0.0465547
Srsf7	RCG61762, isoform CRA_a	9	6	5	7	0.666667	1.4	-0.584963	0.485427	-0.0497678
RGD1309586	Protein RGD1309586	14	13	1	1	0.928571	1	-0.106915	0	-0.0534576
Fasn	Fatty acid synthase	14	16	16	13	1.14286	0.8125	0.192645	-0.29956	-0.0534576
Ncl	Nucleolin	12	11	3	3	0.916667	1	-0.125531	0	-0.0627654
Hist1h1e	Histone H1.4	12	11	13	13	0.916667	1	-0.125531	0	-0.0627654
Dcx	Neuronal migration protein doublecortin	8	11	6	4	1.375	0.666667	0.459432	-0.584963	-0.0627654
Camk2b	Calcium/calmodulin-dependent protein kinase type II subunit beta	17	28	9	5	1.64706	0.555556	0.719892	-0.847997	-0.0640524
Rab3d	GTP-binding protein Rab-3D	7	8	5	4	1.14286	0.8	0.192645	-0.321928	-0.0646415
LOC684828	Protein LOC684828	11	10	1	1	0.909091	1	-0.137504	0	-0.0687518
Hspa5	78 kDa glucose-regulated protein	22	23	23	20	1.04545	0.869565	0.0641303	-0.201634	-0.0687518
Camk2a	Calcium/calmodulin-dependent protein kinase type II subunit alpha	15	19	7	5	1.26667	0.714286	0.341037	-0.485427	-0.072195
Rab10	RAB10, member RAS oncogene family	8	9	5	4	1.125	0.8	0.169925	-0.321928	-0.0760015
Krt77	Keratin, type II cytoskeletal 1b	10	6	2	3	0.6	1.5	-0.736966	0.584963	-0.0760015
Vars	Valine--tRNA ligase	2	3	5	3	1.5	0.6	0.584963	-0.736966	-0.0760015
Eif3a	Eukaryotic translation initiation factor 3 subunit A	5	6	4	3	1.2	0.75	0.263034	-0.415037	-0.0760015
Hnrnpu	SP120	19	17	1	1	0.894737	1	-0.160465	0	-0.0802323
Pabpc1	Polyadenylate-binding protein 1	4	5	7	5	1.25	0.714286	0.321928	-0.485427	-0.0817494
Prkacb	cAMP-dependent protein kinase catalytic subunit beta	9	8	3	3	0.888889	1	-0.169925	0	-0.0849625
Hdgfrp3	Hepatoma-derived growth factor-related protein 3	9	8	1	1	0.888889	1	-0.169925	0	-0.0849625
Rpl32	60S ribosomal protein L32	3	3	9	8	1	0.888889	0	-0.169925	-0.0849625
Atp6v1a	Protein Atp6v1a	12	16	6	4	1.33333	0.666667	0.415037	-0.584963	-0.0849625
Ap2m1	AP-2 complex subunit mu	9	12	6	4	1.33333	0.666667	0.415037	-0.584963	-0.0849625
Gnaq	Guanine nucleotide-binding protein G(q) subunit alpha	3	4	3	2	1.33333	0.666667	0.415037	-0.584963	-0.0849625
Pcca	Propionyl-CoA carboxylase alpha chain, mitochondrial	132	128	140	127	0.969697	0.907143	-0.0443941	-0.140598	-0.0924962
H2afz	Histone H2A.Z	4	3	6	7	0.75	1.16667	-0.415037	0.222392	-0.0963225
Sfxn3	Sideroflexin 3	8	7	3	3	0.875	1	-0.192645	0	-0.0963225
Arf4	ADP-ribosylation factor 4	8	7	8	8	0.875	1	-0.192645	0	-0.0963225
Sv2a	Synaptic vesicle glycoprotein 2A	4	7	4	2	1.75	0.5	0.807355	-1	-0.0963225
Actr1b	ARP1 actin-related protein 1 homolog B (Yeast)	4	7	2	1	1.75	0.5	0.807355	-1	-0.0963225
Dync1h1	Cytoplasmic dynein 1 heavy chain 1	63	86	41	26	1.36508	0.634146	0.448985	-0.657112	-0.104064
Dhx9	DEAH (Asp-Glu-Ala-His) box polypeptide 9 (Predicted)	14	16	16	12	1.14286	0.75	0.192645	-0.415037	-0.111196
Rab12	Ras-related protein Rab-12	7	6	1	1	0.857143	1	-0.222392	0	-0.111196
Sfxn1	Sideroflexin-1	7	6	3	3	0.857143	1	-0.222392	0	-0.111196
Atp6v1b2	V-type proton ATPase subunit B, brain isoform	7	6	5	5	0.857143	1	-0.222392	0	-0.111196
Vdac2	Voltage-dependent anion-selective channel protein 2	14	14	7	6	1	0.857143	0	-0.222392	-0.111196
Cpsf6	Cleavage and polyadenylation specific factor 6, 68kDa (Predicted), isoform CRA_b	7	6	13	13	0.857143	1	-0.222392	0	-0.111196
Cand1	Cullin-associated NEDD8-dissociated protein 1	10	10	7	6	1	0.857143	0	-0.222392	-0.111196
Marcks	Myristoylated alanine-rich C-kinase substrate	7	6	1	1	0.857143	1	-0.222392	0	-0.111196
Cfl1	Cofilin-1	10	11	9	7	1.1	0.777778	0.137504	-0.36257	-0.112533
Tubb3	Tubulin beta-3 chain	91	94	85	70	1.03297	0.823529	0.0467942	-0.280108	-0.116657
Tubb2a	Tubulin beta-2A chain	126	115	123	114	0.912698	0.926829	-0.13179	-0.109624	-0.120707
Tubb2b	Tubulin beta-2B chain	124	114	132	121	0.919355	0.916667	-0.121306	-0.125531	-0.123419
Dctn1	Dynactin 1, isoform CRA_a	10	14	5	3	1.4	0.6	0.485427	-0.736966	-0.125769
Psmc5	26S protease regulatory subunit 8	5	7	5	3	1.4	0.6	0.485427	-0.736966	-0.125769
Tubb4b	RCG45400	112	104	114	103	0.928571	0.903509	-0.106915	-0.146389	-0.126652
Acaca	Acetyl-CoA carboxylase 1	378	346	179	164	0.915344	0.916201	-0.127614	-0.126264	-0.126939
Nid1	Nidogen-1	6	7	21	15	1.16667	0.714286	0.222392	-0.485427	-0.131517
Idh3a	Isocitrate dehydrogenase [NAD] subunit alpha, mitochondrial	6	7	7	5	1.16667	0.714286	0.222392	-0.485427	-0.131517
Ddx3y	DEAD (Asp-Glu-Ala-Asp) box polypeptide 3 Y-linked	12	10	1	1	0.833333	1	-0.263034	0	-0.131517
Pdia3	Protein disulfide-isomerase A3	7	7	6	5	1	0.833333	0	-0.263034	-0.131517
LOC681996	LOC681996 protein	6	5	1	1	0.833333	1	-0.263034	0	-0.131517
Tomm40	Mitochondrial import receptor subunit TOM40 homolog	3	5	2	1	1.66667	0.5	0.736966	-1	-0.131517
Hsdl1	Inactive hydroxysteroid dehydrogenase-like protein 1	3	5	2	1	1.66667	0.5	0.736966	-1	-0.131517
Hist2h3c2	Histone H3	7	7	6	5	1	0.833333	0	-0.263034	-0.131517
Slc25a20	Mitochondrial carnitine/acylcarnitine carrier protein	3	5	2	1	1.66667	0.5	0.736966	-1	-0.131517
Srp72	Srp72 protein (Fragment)	3	1	2	5	0.333333	2.5	-1.58496	1.32193	-0.131517
Phb	Prohibitin	8	10	3	2	1.25	0.666667	0.321928	-0.584963	-0.131517
Prkar2b	cAMP-dependent protein kinase type II-beta regulatory subunit	4	5	3	2	1.25	0.666667	0.321928	-0.584963	-0.131517
Eef1g	Elongation factor 1-gamma	9	6	8	10	0.666667	1.25	-0.584963	0.321928	-0.131517
Tubb6	Protein Tubb6	70	64	67	61	0.914286	0.910448	-0.129283	-0.135352	-0.132317
Atp1a1	Sodium/potassium-transporting ATPase subunit alpha-1	13	18	5	3	1.38462	0.6	0.469485	-0.736966	-0.13374
Crmp1	Dihydropyrimidinase-related protein 1	28	29	15	12	1.03571	0.8	0.0506261	-0.321928	-0.135651
Tubb4a	Protein Tubb4a	92	87	103	90	0.945652	0.873786	-0.0806185	-0.194647	-0.137633
Ywhae	14-3-3 protein epsilon	10	11	8	6	1.1	0.75	0.137504	-0.415037	-0.138767
Hsp90ab1	Heat shock protein HSP 90-beta	36	33	28	25	0.916667	0.892857	-0.125531	-0.163499	-0.144515
Hnrph1	Protein Hnrph1	11	9	1	1	0.818182	1	-0.289507	0	-0.144753
Mccc2	Methylcrotonoyl-CoA carboxylase beta chain, mitochondrial	97	87	88	80	0.896907	0.909091	-0.156969	-0.137504	-0.147236
Mccc1	Methylcrotonoyl-CoA carboxylase subunit alpha, mitochondrial	127	128	137	110	1.00787	0.80292	0.0113153	-0.316672	-0.152679
Ywhab	14-3-3 protein beta/alpha	13	12	8	7	0.923077	0.875	-0.115477	-0.192645	-0.154061
Cct6a	Chaperonin containing Tcp1, subunit 6A (Zeta 1)	17	15	11	10	0.882353	0.909091	-0.180572	-0.137504	-0.159038
Hspa1a	Heat shock 70 kDa protein 1A/1B	5	4	1	1	0.8	1	-0.321928	0	-0.160964
Rufy3	Protein RUFY3	7	7	5	4	1	0.8	0	-0.321928	-0.160964
Srsf2	Serine/arginine-rich splicing factor 2	10	8	8	8	0.8	1	-0.321928	0	-0.160964
Atp5c1	ATP synthase subunit gamma, mitochondrial	10	10	5	4	1	0.8	0	-0.321928	-0.160964
H2afy2	Histone H2A	5	4	2	2	0.8	1	-0.321928	0	-0.160964
Phgdh	D-3-phosphoglycerate dehydrogenase	8	8	5	4	1	0.8	0	-0.321928	-0.160964
Abcd3	ATP-binding cassette sub-family D member 3	5	4	1	1	0.8	1	-0.321928	0	-0.160964
Srr	Serine racemase	3	3	5	4	1	0.8	0	-0.321928	-0.160964
Alb	Serum albumin	2	2	10	8	1	0.8	0	-0.321928	-0.160964
Rab5c	Protein Rab5c	5	6	3	2	1.2	0.666667	0.263034	-0.584963	-0.160964
Cct5	T-complex protein 1 subunit epsilon	14	8	10	14	0.571429	1.4	-0.807355	0.485427	-0.160964
Bdh1	D-beta-hydroxybutyrate dehydrogenase, mitochondrial	9	8	9	8	0.888889	0.888889	-0.169925	-0.169925	-0.169925
Rpl4	60S ribosomal protein L4	11	14	13	8	1.27273	0.615385	0.347923	-0.70044	-0.176258
Cep170	KARP-1-binding protein 1	18	14	1	1	0.777778	1	-0.36257	0	-0.181285
Rab6b	Protein Rab6b	9	7	5	5	0.777778	1	-0.36257	0	-0.181285
Top1	DNA topoisomerase 1	29	25	10	9	0.862069	0.9	-0.214125	-0.152003	-0.183064
Tubb5	Tubulin beta-5 chain	114	109	127	103	0.95614	0.811024	-0.0647057	-0.302184	-0.183445
Tubb1	Protein Tubulin beta 1	31	24	1	1	0.774194	1	-0.369234	0	-0.184617
Atp6v0d1	ATPase, H+ transporting, lysosomal 38kDa, V0 subunit d1	15	15	13	10	1	0.769231	0	-0.378512	-0.189256
Ppia	Peptidyl-prolyl cis-trans isomerase A	4	5	13	8	1.25	0.615385	0.321928	-0.70044	-0.189256
Pccb	Propionyl coenzyme A carboxylase, beta polypeptide	85	74	85	75	0.870588	0.882353	-0.199938	-0.180572	-0.190255
Hspd1	60 kDa heat shock protein, mitochondrial	11	13	17	11	1.18182	0.647059	0.241008	-0.628031	-0.193512
Krt10	Keratin, type I cytoskeletal 10	17	13	7	7	0.764706	1	-0.387023	0	-0.193512
Krt84	Protein Krt84	8	6	1	1	0.75	1	-0.415037	0	-0.207519
Rab26	Ras-related protein Rab-26	4	3	1	1	0.75	1	-0.415037	0	-0.207519
Copa	Protein Copa	6	9	12	6	1.5	0.5	0.584963	-1	-0.207519
Sub1	Activated RNA polymerase II transcriptional coactivator p15	12	9	4	4	0.75	1	-0.415037	0	-0.207519
Rpl8	60S ribosomal protein L8	4	6	2	1	1.5	0.5	0.584963	-1	-0.207519
LOC690171	Uncharacterized protein (Fragment)	2	3	2	1	1.5	0.5	0.584963	-1	-0.207519
Apoe	Apolipoprotein E	4	3	1	1	0.75	1	-0.415037	0	-0.207519
Ptges3	Prostaglandin E synthase 3	4	3	2	2	0.75	1	-0.415037	0	-0.207519
Nap1l1	Uncharacterized protein	4	2	2	3	0.5	1.5	-1	0.584963	-0.207519
Plaa	Phospholipase A-2-activating protein	4	3	1	1	0.75	1	-0.415037	0	-0.207519
Ap4e1	Protein Ap4e1	4	3	1	1	0.75	1	-0.415037	0	-0.207519
Elmo2	Engulfment and cell motility 2, ced-12 homolog (C. elegans), isoform CRA_b	2	3	2	1	1.5	0.5	0.584963	-1	-0.207519
Ppp3ca	Serine/threonine-protein phosphatase 2B catalytic subunit alpha isoform	4	3	1	1	0.75	1	-0.415037	0	-0.207519
Mybbp1a	Myb-binding protein 1A	2	3	4	2	1.5	0.5	0.584963	-1	-0.207519
Epm2aip1	Protein Epm2aip1	2	3	2	1	1.5	0.5	0.584963	-1	-0.207519
Fabp5	Fatty acid-binding protein, epidermal	4	3	3	3	0.75	1	-0.415037	0	-0.207519
H2afv	Histone H2A	4	3	1	1	0.75	1	-0.415037	0	-0.207519
Csnk2b	Casein kinase II subunit beta	2	3	2	1	1.5	0.5	0.584963	-1	-0.207519
Rps9	40S ribosomal protein S9	8	8	4	3	1	0.75	0	-0.415037	-0.207519
Adap1	ArfGAP with dual PH domains 1	4	3	1	1	0.75	1	-0.415037	0	-0.207519
Rpl36a	60S ribosomal protein L36a	4	3	7	7	0.75	1	-0.415037	0	-0.207519
Prpf38a	PRP38 pre-mRNA processing factor 38 (Yeast) domain containing A (Predicted), isoform CRA_b	4	3	1	1	0.75	1	-0.415037	0	-0.207519
Cox4i1	Cytochrome c oxidase subunit 4 isoform 1, mitochondrial	2	3	2	1	1.5	0.5	0.584963	-1	-0.207519
Rpl34	60S ribosomal protein L34	4	3	1	1	0.75	1	-0.415037	0	-0.207519
Atp5j2	ATP synthase subunit f, mitochondrial	2	3	2	1	1.5	0.5	0.584963	-1	-0.207519
Ndufa4	Ndufa4 protein	4	3	1	1	0.75	1	-0.415037	0	-0.207519
Krt1	Keratin, type II cytoskeletal 1	15	9	4	5	0.6	1.25	-0.736966	0.321928	-0.207519
Prkaca	cAMP-dependent protein kinase catalytic subunit alpha	8	9	3	2	1.125	0.666667	0.169925	-0.584963	-0.207519
Srsf12	Protein Srsf12	3	2	8	9	0.666667	1.125	-0.584963	0.169925	-0.207519
Ddx3x	DEAD/H (Asp-Glu-Ala-Asp/His) box polypeptide 3, X-linked	13	9	14	15	0.692308	1.07143	-0.530515	0.0995357	-0.21549
Ppp2r1a	Protein Ppp2r1a	7	9	7	4	1.28571	0.571429	0.36257	-0.807355	-0.222392
Kb15	Protein Kb15	17	11	8	9	0.647059	1.125	-0.628031	0.169925	-0.229053
Gnb2l1	Guanine nucleotide-binding protein subunit beta-2-like 1	11	8	1	1	0.727273	1	-0.459432	0	-0.229716
Cltc	Clathrin heavy chain 1	23	27	42	26	1.17391	0.619048	0.231326	-0.691878	-0.230276
Krt78	Type II keratin Kb40 (Fragment)	7	5	1	1	0.714286	1	-0.485427	0	-0.242713
Hspa1l	Heat shock 70 kDa protein 1-like	7	5	1	1	0.714286	1	-0.485427	0	-0.242713
LOC100911959	Ubiquitin carboxyl-terminal hydrolase	7	5	1	1	0.714286	1	-0.485427	0	-0.242713
Rps2	Ribosomal protein S2	7	5	1	1	0.714286	1	-0.485427	0	-0.242713
Npepps	Protein Npepps	7	5	1	1	0.714286	1	-0.485427	0	-0.242713
C1qbp	Complement component 1 Q subcomponent-binding protein, mitochondrial	7	5	2	2	0.714286	1	-0.485427	0	-0.242713
LOC687575	Protein LOC687575	7	5	1	1	0.714286	1	-0.485427	0	-0.242713
RGD1566344	Elongation factor 1-alpha	10	7	1	1	0.7	1	-0.514573	0	-0.257287
Rbmxrtl	RNA-binding motif protein, X chromosome retrogene-like	10	7	1	1	0.7	1	-0.514573	0	-0.257287
Rpn1	Dolichyl-diphosphooligosaccharide--protein glycosyltransferase subunit 1	9	11	7	4	1.22222	0.571429	0.289507	-0.807355	-0.258924
Ap2a2	AP-2 complex subunit alpha-2	15	17	13	8	1.13333	0.615385	0.180572	-0.70044	-0.259934
Acacb	Acetyl-Coenzyme A carboxylase 2	53	39	19	18	0.735849	0.947368	-0.442518	-0.0780025	-0.26026
Ppil4	Peptidylprolyl isomerase (Cyclophilin)-like 4 (Predicted)	14	13	12	9	0.928571	0.75	-0.106915	-0.415037	-0.260976
Hsp90aa1	Heat shock protein HSP 90-alpha	20	18	17	13	0.9	0.764706	-0.152003	-0.387023	-0.269513
Phb2	Prohibitin-2	11	10	8	6	0.909091	0.75	-0.137504	-0.415037	-0.276271
Rpl7	60S ribosomal protein L7	11	6	8	10	0.545455	1.25	-0.874469	0.321928	-0.276271
Hist2h2aa3	Histone H2A type 2-A	8	5	11	12	0.625	1.09091	-0.678072	0.125531	-0.276271
Hist2h2ac	Histone H2A	8	5	11	12	0.625	1.09091	-0.678072	0.125531	-0.276271
Actb	Actin, cytoplasmic 1	78	84	106	67	1.07692	0.632075	0.106915	-0.661831	-0.277458
Pkm	Pyruvate kinase	11	9	11	9	0.818182	0.818182	-0.289507	-0.289507	-0.289507
Vim	Vimentin	58	43	50	45	0.741379	0.9	-0.431716	-0.152003	-0.29186
Krt76	Protein Krt76	9	6	1	1	0.666667	1	-0.584963	0	-0.292481
Krt15	Keratin, type I cytoskeletal 15	6	4	1	1	0.666667	1	-0.584963	0	-0.292481
Ywhaq	14-3-3 protein theta	11	11	9	6	1	0.666667	0	-0.584963	-0.292481
Tfrc	Transferrin receptor protein 1	6	8	2	1	1.33333	0.5	0.415037	-1	-0.292481
Rplp0	60S acidic ribosomal protein P0	7	7	3	2	1	0.666667	0	-0.584963	-0.292481
Psmc1	26S protease regulatory subunit 4	3	3	3	2	1	0.666667	0	-0.584963	-0.292481
Emc1	Protein Emc1	3	2	1	1	0.666667	1	-0.584963	0	-0.292481
Rab5al1	Protein LOC100361891	3	2	1	1	0.666667	1	-0.584963	0	-0.292481
Gna11	Guanine nucleotide-binding protein subunit alpha-11	1	2	3	1	2	0.333333	1	-1.58496	-0.292481
Map4k4	Mitogen-activated protein kinase kinase kinase kinase 4 (Predicted)	6	4	2	2	0.666667	1	-0.584963	0	-0.292481
Tnik	Protein Tnik	3	4	2	1	1.33333	0.5	0.415037	-1	-0.292481
Elavl2	ELAV-like protein 2	3	2	1	1	0.666667	1	-0.584963	0	-0.292481
Mgst3	Protein Mgst3	3	2	1	1	0.666667	1	-0.584963	0	-0.292481
Dnaja1	DnaJ homolog subfamily A member 1	3	2	1	1	0.666667	1	-0.584963	0	-0.292481
Mdh2	Malate dehydrogenase, mitochondrial	3	2	1	1	0.666667	1	-0.584963	0	-0.292481
Rplp1	60S acidic ribosomal protein P1	3	2	2	2	0.666667	1	-0.584963	0	-0.292481
Hist2h2ab	Histone H2A	3	3	3	2	1	0.666667	0	-0.584963	-0.292481
Tpi1	Triosephosphate isomerase	3	2	1	1	0.666667	1	-0.584963	0	-0.292481
Afg3l2	Protein Afg3l2	3	2	1	1	0.666667	1	-0.584963	0	-0.292481
Gpatch4	G patch domain-containing protein 4	3	2	1	1	0.666667	1	-0.584963	0	-0.292481
Rpl27a	60S ribosomal protein L27a	3	2	4	4	0.666667	1	-0.584963	0	-0.292481
Ube2n	Ubiquitin-conjugating enzyme E2 N	3	2	1	1	0.666667	1	-0.584963	0	-0.292481
Sars	Serine--tRNA ligase, cytoplasmic	3	1	1	2	0.333333	2	-1.58496	1	-0.292481
Ogt	UDP-N-acetylglucosamine--peptide N-acetylglucosaminyltransferase 110 kDa subunit	3	2	1	1	0.666667	1	-0.584963	0	-0.292481
Rpl38	60S ribosomal protein L38	3	2	2	2	0.666667	1	-0.584963	0	-0.292481
LOC688319	Protein LOC688319 (Fragment)	3	2	1	1	0.666667	1	-0.584963	0	-0.292481
Camsap3	Protein Camsap3	3	2	1	1	0.666667	1	-0.584963	0	-0.292481
Mapk1	Mitogen-activated protein kinase 1	1	2	3	1	2	0.333333	1	-1.58496	-0.292481
LOC100912618	Protein LOC100912618	3	2	1	1	0.666667	1	-0.584963	0	-0.292481
Xpo1	Exportin-1	2	2	3	2	1	0.666667	0	-0.584963	-0.292481
Rpl29	60S ribosomal protein L29	3	1	2	4	0.333333	2	-1.58496	1	-0.292481
Tmem126a	Transmembrane protein 126A	3	2	1	1	0.666667	1	-0.584963	0	-0.292481
Actg1	Actin, cytoplasmic 2	81	85	108	67	1.04938	0.62037	0.0695409	-0.688798	-0.309629
LOC683720	Protein LOC683720	20	13	1	1	0.65	1	-0.621488	0	-0.310744
Gnao1	Guanine nucleotide-binding protein G(o) subunit alpha	11	10	7	5	0.909091	0.714286	-0.137504	-0.485427	-0.311465
Srsf4	Protein Srsf4	7	9	4	2	1.28571	0.5	0.36257	-1	-0.318715
Slc3a2	4F2 cell-surface antigen heavy chain	7	6	4	3	0.857143	0.75	-0.222392	-0.415037	-0.318715
Nop58	Nucleolar protein 58	8	9	7	4	1.125	0.571429	0.169925	-0.807355	-0.318715
Luc7l3	Protein Luc7l3	4	6	7	3	1.5	0.428571	0.584963	-1.22239	-0.318715
Hnrnpf	Heterogeneous nuclear ribonucleoprotein F	5	4	5	4	0.8	0.8	-0.321928	-0.321928	-0.321928
Uba1	Ubiquitin-like modifier-activating enzyme 1	11	8	8	7	0.727273	0.875	-0.459432	-0.192645	-0.326038
Tcp1	T-complex protein 1 subunit alpha	16	17	17	10	1.0625	0.588235	0.0874628	-0.765535	-0.339036
Tra2a	Tra2a protein	4	5	6	3	1.25	0.5	0.321928	-1	-0.339036
Rps14	40S ribosomal protein S14	4	3	6	5	0.75	0.833333	-0.415037	-0.263034	-0.339036
Eef1b2	Eukaryotic translation elongation factor 1 beta 2	4	5	2	1	1.25	0.5	0.321928	-1	-0.339036
Tecr	Very-long-chain enoyl-CoA reductase	4	5	4	2	1.25	0.5	0.321928	-1	-0.339036
Rpl5	60S ribosomal protein L5	2	2	8	5	1	0.625	0	-0.678072	-0.339036
Hadha	Trifunctional enzyme subunit alpha, mitochondrial	15	14	12	8	0.933333	0.666667	-0.0995357	-0.584963	-0.342249
Canx	Calnexin	15	14	9	6	0.933333	0.666667	-0.0995357	-0.584963	-0.342249
Myo5a	Unconventional myosin-Va	11	17	5	2	1.54545	0.4	0.628031	-1.32193	-0.346948
Hk1	Hexokinase-1	17	21	6	3	1.23529	0.5	0.304855	-1	-0.347573
Top2b	DNA topoisomerase 2	6	9	10	4	1.5	0.4	0.584963	-1.32193	-0.368483
Copb1	Coatomer subunit beta	4	3	5	4	0.75	0.8	-0.415037	-0.321928	-0.368483
Trap1	Heat shock protein 75 kDa, mitochondrial	5	6	2	1	1.2	0.5	0.263034	-1	-0.368483
Krt4	Keratin, type II cytoskeletal 4	10	6	1	1	0.6	1	-0.736966	0	-0.368483
Camk2g	Calcium/calmodulin-dependent protein kinase type II subunit gamma	11	11	5	3	1	0.6	0	-0.736966	-0.368483
Cbx3	Chromobox homolog 3 (HP1 gamma homolog, Drosophila)	5	3	3	3	0.6	1	-0.736966	0	-0.368483
Slc25a3	Phosphate carrier protein, mitochondrial	10	12	6	3	1.2	0.5	0.263034	-1	-0.368483
Prkcb	Protein kinase C beta type (Fragment)	5	3	1	1	0.6	1	-0.736966	0	-0.368483
Srsf6	Splicing factor, arginine/serine-rich 6	5	6	4	2	1.2	0.5	0.263034	-1	-0.368483
Ak3	Adenylate kinase 3	5	3	1	1	0.6	1	-0.736966	0	-0.368483
Tomm22	Mitochondrial import receptor subunit TOM22 homolog	5	3	1	1	0.6	1	-0.736966	0	-0.368483
Rpl28	Protein LOC100362069	5	3	3	3	0.6	1	-0.736966	0	-0.368483
Ak4	GTP:AMP phosphotransferase AK4, mitochondrial	5	3	2	2	0.6	1	-0.736966	0	-0.368483
Fau	40S ribosomal protein S30	5	3	4	4	0.6	1	-0.736966	0	-0.368483
Hyou1	Hypoxia up-regulated protein 1	10	9	12	8	0.9	0.666667	-0.152003	-0.584963	-0.368483
Hist1h4b	Histone H4	25	19	14	11	0.76	0.785714	-0.395929	-0.347923	-0.371926
Dhx15	DEAH (Asp-Glu-Ala-His) box polypeptide 15 (Predicted), isoform CRA_b	7	5	6	5	0.714286	0.833333	-0.485427	-0.263034	-0.374231
Srsf3	Protein LOC100910660	25	18	23	19	0.72	0.826087	-0.473931	-0.275634	-0.374783
Farp1	FERM, RhoGEF and pleckstrin domain-containing protein 1	9	8	3	2	0.888889	0.666667	-0.169925	-0.584963	-0.377444
Srsf1	Protein Srsf1	36	28	41	31	0.777778	0.756098	-0.36257	-0.403356	-0.382963
Hnrnpul2	Protein Hnrnpul2	6	7	2	1	1.16667	0.5	0.222392	-1	-0.388804
Actc1	Actin, alpha cardiac muscle 1	49	42	48	32	0.857143	0.666667	-0.222392	-0.584963	-0.403677
Acta1	Actin, alpha skeletal muscle	49	42	48	32	0.857143	0.666667	-0.222392	-0.584963	-0.403677
Krt17	Keratin, type I cytoskeletal 17	7	4	1	1	0.571429	1	-0.807355	0	-0.403677
Myl6	Myosin light polypeptide 6	3	3	7	4	1	0.571429	0	-0.807355	-0.403677
Rpl13a	60S ribosomal protein L13a	7	6	3	2	0.857143	0.666667	-0.222392	-0.584963	-0.403677
Etfa	Electron transfer flavoprotein subunit alpha, mitochondrial	1	4	7	1	4	0.142857	2	-2.80735	-0.403677
Thrap3	Thyroid hormone receptor-associated protein 3	4	3	4	3	0.75	0.75	-0.415037	-0.415037	-0.415037
Cct3	T-complex protein 1 subunit gamma	17	15	11	7	0.882353	0.636364	-0.180572	-0.652077	-0.416324
Lama1	Laminin, alpha 1	24	17	53	42	0.708333	0.792453	-0.4975	-0.335603	-0.416551
Idh2	Isocitrate dehydrogenase [NADP], mitochondrial	9	7	7	5	0.777778	0.714286	-0.36257	-0.485427	-0.423998
Atl1	Atlastin-1	6	5	3	2	0.833333	0.666667	-0.263034	-0.584963	-0.423998
Fh	Fumarate hydratase, mitochondrial	3	5	3	1	1.66667	0.333333	0.736966	-1.58496	-0.423998
Vcp	Transitional endoplasmic reticulum ATPase	3	3	11	6	1	0.545455	0	-0.874469	-0.437235
Gnb1	Guanine nucleotide-binding protein G(I)/G(S)/G(T) subunit beta-1	6	4	5	4	0.666667	0.8	-0.584963	-0.321928	-0.453445
P4hb	Protein disulfide-isomerase	3	2	5	4	0.666667	0.8	-0.584963	-0.321928	-0.453445
Actbl2	Protein Actbl2	27	26	24	13	0.962963	0.541667	-0.0544478	-0.884523	-0.469485
Ddx46	Probable ATP-dependent RNA helicase DDX46	11	9	11	7	0.818182	0.636364	-0.289507	-0.652077	-0.470792
Dbt	Dihydrolipoamide branched chain transacylase E2	37	32	5	3	0.864865	0.6	-0.209453	-0.736966	-0.473209
Iars	Isoleucine-tRNA synthetase (Predicted)	7	9	5	2	1.28571	0.4	0.36257	-1.32193	-0.479679
Ddx5	DEAD (Asp-Glu-Ala-Asp) box polypeptide 5	15	12	11	7	0.8	0.636364	-0.321928	-0.652077	-0.487002
Hnrnpm	Heterogeneous nuclear ribonucleoprotein M	13	17	18	7	1.30769	0.388889	0.387023	-1.36257	-0.487773
LOC100360260	Protein LOC100360260	4	2	1	1	0.5	1	-1	0	-0.5
Aldh18a1	Protein Aldh18a1	10	10	8	4	1	0.5	0	-1	-0.5
Krt14	Keratin, type I cytoskeletal 14	10	5	1	1	0.5	1	-1	0	-0.5
Ybx3	Cold shock domain protein A	4	2	1	1	0.5	1	-1	0	-0.5
Acat1	Acetyl-CoA acetyltransferase, mitochondrial	6	6	8	4	1	0.5	0	-1	-0.5
Dstn	Destrin	2	3	3	1	1.5	0.333333	0.584963	-1.58496	-0.5
Krt72	Keratin, type II cytoskeletal 72	2	1	1	1	0.5	1	-1	0	-0.5
LOC683613	Protein LOC683613	2	1	1	1	0.5	1	-1	0	-0.5
Pgrmc1	Membrane-associated progesterone receptor component 1	2	2	2	1	1	0.5	0	-1	-0.5
Atp5f1	ATP synthase subunit b, mitochondrial	8	12	3	1	1.5	0.333333	0.584963	-1.58496	-0.5
Syt1	Synaptotagmin-1	4	4	2	1	1	0.5	0	-1	-0.5
Hnrpdl	Heterogeneous nuclear ribonucleoprotein D-like	4	2	1	1	0.5	1	-1	0	-0.5
Me2	Malic enzyme	1	1	2	1	1	0.5	0	-1	-0.5
Zranb2	Zinc finger Ran-binding domain-containing protein 2	6	3	1	1	0.5	1	-1	0	-0.5
Eif5b	Eukaryotic translation initiation factor 5B	2	2	2	1	1	0.5	0	-1	-0.5
Rnps1	RNA-binding protein with serine-rich domain 1	3	2	4	3	0.666667	0.75	-0.584963	-0.415037	-0.5
Syncrip	Heterogeneous nuclear ribonucleoprotein Q	2	2	6	3	1	0.5	0	-1	-0.5
Ssb	Lupus La protein homolog	6	5	5	3	0.833333	0.6	-0.263034	-0.736966	-0.5
H3f3b	Histone H3.3	5	5	2	1	1	0.5	0	-1	-0.5
Acadl	Long-chain specific acyl-CoA dehydrogenase, mitochondrial	4	2	1	1	0.5	1	-1	0	-0.5
Pdhx	Pdhx protein (Fragment)	4	2	1	1	0.5	1	-1	0	-0.5
Fam49a	Family with sequence similarity 49, member A	4	2	1	1	0.5	1	-1	0	-0.5
Fam49b	Fam49b protein	2	1	1	1	0.5	1	-1	0	-0.5
Cherp	Calcium homeostasis endoplasmic reticulum protein (Predicted)	3	3	2	1	1	0.5	0	-1	-0.5
Ivd	Isovaleryl-CoA dehydrogenase, mitochondrial	2	1	1	1	0.5	1	-1	0	-0.5
Rps17	40S ribosomal protein S17	3	3	2	1	1	0.5	0	-1	-0.5
Gldc	Glycine decarboxylase (Predicted), isoform CRA_a	1	1	2	1	1	0.5	0	-1	-0.5
Itpa	Inosine triphosphate pyrophosphatase	4	2	1	1	0.5	1	-1	0	-0.5
Aldh1b1	Aldehyde dehydrogenase X, mitochondrial	4	2	1	1	0.5	1	-1	0	-0.5
Coro1a	Coronin-1A	2	2	2	1	1	0.5	0	-1	-0.5
Flot1	Flot1 protein	6	3	1	1	0.5	1	-1	0	-0.5
Snd1	Staphylococcal nuclease domain-containing protein 1	3	2	4	3	0.666667	0.75	-0.584963	-0.415037	-0.5
Napb	Beta-soluble NSF attachment protein	2	1	1	1	0.5	1	-1	0	-0.5
Cdc42	Cell division control protein 42 homolog	3	3	2	1	1	0.5	0	-1	-0.5
Smarca4	Transcription activator BRG1	2	1	1	1	0.5	1	-1	0	-0.5
Ssr4	Translocon-associated protein subunit delta	4	2	1	1	0.5	1	-1	0	-0.5
Rhob	Rho-related GTP-binding protein RhoB	2	1	1	1	0.5	1	-1	0	-0.5
Coro2b	Coronin (Fragment)	2	1	1	1	0.5	1	-1	0	-0.5
Chd4	Protein Chd4	1	2	4	1	2	0.25	1	-2	-0.5
Cnr1	Cannabinoid receptor 1	2	1	1	1	0.5	1	-1	0	-0.5
Cotl1	Coactosin-like protein	2	1	1	1	0.5	1	-1	0	-0.5
Dvl2	Protein Dvl2	2	1	1	1	0.5	1	-1	0	-0.5
Rps25	40S ribosomal protein S25	2	1	2	2	0.5	1	-1	0	-0.5
Cdk5	Cyclin-dependent kinase 5	2	1	1	1	0.5	1	-1	0	-0.5
Pebp1	Phosphatidylethanolamine-binding protein 1	2	1	1	1	0.5	1	-1	0	-0.5
Rpl12	60S ribosomal protein L12	2	2	2	1	1	0.5	0	-1	-0.5
Ipo4	Importin 4 (Predicted), isoform CRA_b	2	1	1	1	0.5	1	-1	0	-0.5
Atp5h	ATP synthase subunit d, mitochondrial	2	1	1	1	0.5	1	-1	0	-0.5
Gpm6a	Neuronal membrane glycoprotein M6-a	2	2	2	1	1	0.5	0	-1	-0.5
Gaa	Lysosomal alpha-glucosidase	2	1	1	1	0.5	1	-1	0	-0.5
Calr	Calreticulin	2	1	1	1	0.5	1	-1	0	-0.5
Rpl19	60S ribosomal protein L19	2	2	2	1	1	0.5	0	-1	-0.5
Lmnb2	Protein Lmnb2	2	1	1	1	0.5	1	-1	0	-0.5
Mapk8	Mitogen-activated protein kinase 8	2	1	1	1	0.5	1	-1	0	-0.5
Mapk10	Mitogen-activated protein kinase 10	2	1	1	1	0.5	1	-1	0	-0.5
Mapk9	Mitogen-activated protein kinase 9	2	1	1	1	0.5	1	-1	0	-0.5
Sec61b	Protein Sec61b	2	1	1	1	0.5	1	-1	0	-0.5
Bri3bp	Bri3 binding protein	2	1	1	1	0.5	1	-1	0	-0.5
Rala	Ras-related protein Ral-A	2	1	1	1	0.5	1	-1	0	-0.5
Prkcsh	Protein Prkcsh	2	1	1	1	0.5	1	-1	0	-0.5
Arhgdia	Rho GDP-dissociation inhibitor 1	1	1	2	1	1	0.5	0	-1	-0.5
Anp32b	Acidic leucine-rich nuclear phosphoprotein 32 family member B	1	1	2	1	1	0.5	0	-1	-0.5
Usmg5	Up-regulated during skeletal muscle growth protein 5	2	1	1	1	0.5	1	-1	0	-0.5
Ap1g1	Adaptor-related protein complex 1, gamma 1 subunit, isoform CRA_b	4	2	1	1	0.5	1	-1	0	-0.5
Mtnd4	NADH-ubiquinone oxidoreductase chain 4	2	1	1	1	0.5	1	-1	0	-0.5
Pgam1	Phosphoglycerate mutase 1	2	1	1	1	0.5	1	-1	0	-0.5
Sap18	Sin3-associated polypeptide 18	2	1	1	1	0.5	1	-1	0	-0.5
Rogdi	Protein rogdi homolog	2	1	1	1	0.5	1	-1	0	-0.5
St13	Hsc70-interacting protein	2	1	1	1	0.5	1	-1	0	-0.5
Son	Son protein (Fragment)	1	1	2	1	1	0.5	0	-1	-0.5
Stk39	STE20/SPS1-related proline-alanine-rich protein kinase	2	1	1	1	0.5	1	-1	0	-0.5
Pelo	Protein pelota homolog	2	1	1	1	0.5	1	-1	0	-0.5
LOC687711	Protein LOC687711	2	1	1	1	0.5	1	-1	0	-0.5
Vkorc1l1	Vitamin K epoxide reductase complex subunit 1-like protein 1	2	1	1	1	0.5	1	-1	0	-0.5
Hdac2	Hdac2 protein (Fragment)	1	1	2	1	1	0.5	0	-1	-0.5
Vps52	Vacuolar protein sorting-associated protein 52 homolog	2	1	1	1	0.5	1	-1	0	-0.5
Arl6ip5	PRA1 family protein 3	1	1	2	1	1	0.5	0	-1	-0.5
Tmem11	Transmembrane protein 11, mitochondrial	2	1	1	1	0.5	1	-1	0	-0.5
Gnaz	Guanine nucleotide-binding protein G(z) subunit alpha	1	1	2	1	1	0.5	0	-1	-0.5
Scamp5	Secretory carrier-associated membrane protein 5	2	1	1	1	0.5	1	-1	0	-0.5
Obsl1	Obscurin-like protein 1	2	1	1	1	0.5	1	-1	0	-0.5
Psmd2	26S proteasome non-ATPase regulatory subunit 2	8	7	7	4	0.875	0.571429	-0.192645	-0.807355	-0.5
Rps3	40S ribosomal protein S3	23	14	11	9	0.608696	0.818182	-0.716207	-0.289507	-0.502857
Eef1a1	Elongation factor 1-alpha 1	26	21	39	24	0.807692	0.615385	-0.308122	-0.70044	-0.504281
Acta2	Actin, aortic smooth muscle	39	34	43	24	0.871795	0.55814	-0.197939	-0.841302	-0.519621
Actg2	Actin, gamma-enteric smooth muscle	39	34	43	24	0.871795	0.55814	-0.197939	-0.841302	-0.519621
Sfpq	Splicing factor proline/glutamine rich (Polypyrimidine tract binding protein associated)	5	6	5	2	1.2	0.4	0.263034	-1.32193	-0.529447
H1f0	Histone H1.0	5	4	5	3	0.8	0.6	-0.321928	-0.736966	-0.529447
Luc7l	LUC7-like (S. cerevisiae)	11	9	12	7	0.818182	0.583333	-0.289507	-0.777608	-0.533557
Serpinh1	Serine (Or cysteine) proteinase inhibitor, clade H, member 1, isoform CRA_b	8	6	8	5	0.75	0.625	-0.415037	-0.678072	-0.546555
Actr1a	Alpha-centractin	5	7	3	1	1.4	0.333333	0.485427	-1.58496	-0.549768
Rbm39	Protein LOC100363776	13	12	6	3	0.923077	0.5	-0.115477	-1	-0.557739
Hist1h1a	Histone H1.1	8	6	13	8	0.75	0.615385	-0.415037	-0.70044	-0.557739
Aco2	Aconitate hydratase, mitochondrial	15	11	16	10	0.733333	0.625	-0.447459	-0.678072	-0.562765
Gapdh	Glyceraldehyde-3-phosphate dehydrogenase	11	9	18	10	0.818182	0.555556	-0.289507	-0.847997	-0.568752
Atp5b	ATP synthase subunit beta, mitochondrial	45	35	31	18	0.777778	0.580645	-0.36257	-0.784271	-0.573421
Hnrnpr	Heterogeneous nuclear ribonucleoprotein R	4	3	5	3	0.75	0.6	-0.415037	-0.736966	-0.576002
Hnrnpl	Protein Hnrnpl	16	10	14	10	0.625	0.714286	-0.678072	-0.485427	-0.581749
Alg2	Asparagine-linked glycosylation 2 homolog (Yeast, alpha-1,3-mannosyltransferase), isoform CRA_a	13	13	9	4	1	0.444444	0	-1.16993	-0.584963
Rps8	40S ribosomal protein S8	9	8	8	4	0.888889	0.5	-0.169925	-1	-0.584963
Hnrnph2	Heterogeneous nuclear ribonucleoprotein H2	12	8	9	6	0.666667	0.666667	-0.584963	-0.584963	-0.584963
Dkc1	H/ACA ribonucleoprotein complex subunit 4	6	4	3	2	0.666667	0.666667	-0.584963	-0.584963	-0.584963
Mars	Protein Mars	3	4	3	1	1.33333	0.333333	0.415037	-1.58496	-0.584963
Fam120a	Protein Fam120a	3	2	3	2	0.666667	0.666667	-0.584963	-0.584963	-0.584963
Kif1a	Protein Kif1a	3	4	3	1	1.33333	0.333333	0.415037	-1.58496	-0.584963
Lamc1	Protein Lamc1	17	10	61	46	0.588235	0.754098	-0.765535	-0.407175	-0.586355
Atp2a2	Sarcoplasmic/endoplasmic reticulum calcium ATPase 2	10	11	5	2	1.1	0.4	0.137504	-1.32193	-0.592212
Rpl24	60S ribosomal protein L24	7	5	5	3	0.714286	0.6	-0.485427	-0.736966	-0.611196
Acot9	Acyl-CoA thioesterase 9	7	3	1	1	0.428571	1	-1.22239	0	-0.611196
Slc25a1	Tricarboxylate transport protein, mitochondrial	7	3	3	3	0.428571	1	-1.22239	0	-0.611196
Ddx23	Ddx23 protein (Fragment)	2	2	7	3	1	0.428571	0	-1.22239	-0.611196
Rpl6	60S ribosomal protein L6	12	8	11	7	0.666667	0.636364	-0.584963	-0.652077	-0.61852
Myh10	Myosin, heavy polypeptide 10, non-muscle, isoform CRA_b	29	29	38	16	1	0.421053	0	-1.24793	-0.623964
Rab5b	Protein Rab5b	4	5	3	1	1.25	0.333333	0.321928	-1.58496	-0.631517
Luc7l2	LUC7-like 2 (S. cerevisiae)	29	24	31	15	0.827586	0.483871	-0.273018	-1.04731	-0.660162
Krt16	Protein Krt16	10	4	1	1	0.4	1	-1.32193	0	-0.660964
Krt42	Keratin, type I cytoskeletal 42	5	2	1	1	0.4	1	-1.32193	0	-0.660964
Ndufs1	NADH-ubiquinone oxidoreductase 75 kDa subunit, mitochondrial	10	10	5	2	1	0.4	0	-1.32193	-0.660964
Hsd17b10	3-hydroxyacyl-CoA dehydrogenase type-2	9	9	5	2	1	0.4	0	-1.32193	-0.660964
Prkca	Protein kinase C alpha type	5	4	2	1	0.8	0.5	-0.321928	-1	-0.660964
Cntn1	Contactin-1	5	5	5	2	1	0.4	0	-1.32193	-0.660964
Rps23	40S ribosomal protein S23	4	4	5	2	1	0.4	0	-1.32193	-0.660964
Mink1	Misshapen-like kinase 1 (Fragment)	5	2	1	1	0.4	1	-1.32193	0	-0.660964
Rps16	40S ribosomal protein S16	5	5	5	2	1	0.4	0	-1.32193	-0.660964
Atp5l	ATP synthase subunit g, mitochondrial	5	4	2	1	0.8	0.5	-0.321928	-1	-0.660964
Pabpc4	Pabpc4 protein	5	3	3	2	0.6	0.666667	-0.736966	-0.584963	-0.660964
Npm1	Nucleophosmin	7	4	10	7	0.571429	0.7	-0.807355	-0.514573	-0.660964
Ndufa9	NADH dehydrogenase [ubiquinone] 1 alpha subcomplex subunit 9, mitochondrial	5	6	3	1	1.2	0.333333	0.263034	-1.58496	-0.660964
Acot7	Cytosolic acyl coenzyme A thioester hydrolase	5	6	3	1	1.2	0.333333	0.263034	-1.58496	-0.660964
Acin1	Acin1 protein (Fragment)	5	6	3	1	1.2	0.333333	0.263034	-1.58496	-0.660964
Rpl3	60S ribosomal protein L3	12	11	7	3	0.916667	0.428571	-0.125531	-1.22239	-0.673962
Cbx5	Cbx5 protein	13	7	11	8	0.538462	0.727273	-0.893085	-0.459432	-0.676258
Vdac1	Voltage-dependent anion-selective channel protein 1	10	13	10	3	1.3	0.3	0.378512	-1.73697	-0.679227
Ahcy	Adenosylhomocysteinase	2	1	9	7	0.5	0.777778	-1	-0.36257	-0.681285
Prkcg	Protein kinase C gamma type	8	3	1	1	0.375	1	-1.41504	0	-0.707519
Rpl21	Protein LOC100361103	4	3	2	1	0.75	0.5	-0.415037	-1	-0.707519
Myh9	Myosin-9	9	9	19	7	1	0.368421	0	-1.44057	-0.720286
LOC683295	Protein LOC683295 (Fragment)	11	4	1	1	0.363636	1	-1.45943	0	-0.729716
Jup	Plakoglobin	11	2	1	2	0.181818	2	-2.45943	1	-0.729716
Hnrnpk	Heterogeneous nuclear ribonucleoprotein K	14	13	23	9	0.928571	0.391304	-0.106915	-1.35364	-0.730276
Eif4a2	Eukaryotic initiation factor 4A-II	10	9	10	4	0.9	0.4	-0.152003	-1.32193	-0.736966
Dclk1	Serine/threonine-protein kinase DCLK1	5	3	10	6	0.6	0.6	-0.736966	-0.736966	-0.736966
H2afy	Core histone macro-H2A.1	7	5	10	5	0.714286	0.5	-0.485427	-1	-0.742713
Rps24	40S ribosomal protein S24	4	5	7	2	1.25	0.285714	0.321928	-1.80735	-0.742713
Hspa9	Stress-70 protein, mitochondrial	21	18	22	9	0.857143	0.409091	-0.222392	-1.28951	-0.75595
U2surp	Protein U2surp	10	7	4	2	0.7	0.5	-0.514573	-1	-0.757287
Rpl15	60S ribosomal protein L15	5	2	7	6	0.4	0.857143	-1.32193	-0.222392	-0.77216
Cat	Catalase	4	3	11	5	0.75	0.454545	-0.415037	-1.1375	-0.776271
Eif4a1	Eukaryotic translation initiation factor 4A1	15	11	13	6	0.733333	0.461538	-0.447459	-1.11548	-0.781468
Myh14	Protein Myh14	3	3	3	1	1	0.333333	0	-1.58496	-0.792481
Oxct1	Succinyl-CoA:3-ketoacid coenzyme A transferase 1, mitochondrial	11	11	6	2	1	0.333333	0	-1.58496	-0.792481
Pfkp	6-phosphofructokinase type C	8	8	3	1	1	0.333333	0	-1.58496	-0.792481
Gnb4	Guanine nucleotide-binding protein subunit beta-4	3	3	3	1	1	0.333333	0	-1.58496	-0.792481
Srsf5	Serine/arginine-rich splicing factor 5	3	1	2	2	0.333333	1	-1.58496	0	-0.792481
Atp5o	ATP synthase subunit O, mitochondrial	6	6	3	1	1	0.333333	0	-1.58496	-0.792481
Rab5a	RAB5A, member RAS oncogene family	3	2	4	2	0.666667	0.5	-0.584963	-1	-0.792481
Usp9x	Ubiquitin carboxyl-terminal hydrolase	4	4	3	1	1	0.333333	0	-1.58496	-0.792481
Ndufv1	NADH dehydrogenase (Ubiquinone) flavoprotein 1	4	4	3	1	1	0.333333	0	-1.58496	-0.792481
Psmc3	26S protease regulatory subunit 6A	4	4	6	2	1	0.333333	0	-1.58496	-0.792481
LOC498555	Protein LOC100362751	3	1	1	1	0.333333	1	-1.58496	0	-0.792481
Rpl27	60S ribosomal protein L27	3	1	3	3	0.333333	1	-1.58496	0	-0.792481
Txnl1	Thioredoxin-like protein 1	3	2	4	2	0.666667	0.5	-0.584963	-1	-0.792481
Mthfd1l	Mthfd1l protein	4	2	3	2	0.5	0.666667	-1	-0.584963	-0.792481
Slc7a5	Large neutral amino acids transporter small subunit 1	3	1	1	1	0.333333	1	-1.58496	0	-0.792481
Snrpf	Protein Snrpf	3	1	1	1	0.333333	1	-1.58496	0	-0.792481
Nceh1	Neutral cholesterol ester hydrolase 1	3	1	1	1	0.333333	1	-1.58496	0	-0.792481
Arf6	ADP-ribosylation factor 6	3	2	2	1	0.666667	0.5	-0.584963	-1	-0.792481
Cmpk1	UMP-CMP kinase	3	1	1	1	0.333333	1	-1.58496	0	-0.792481
LOC100361060	60S ribosomal protein L36	3	1	1	1	0.333333	1	-1.58496	0	-0.792481
Itm2c	Integral membrane protein 2C	1	1	3	1	1	0.333333	0	-1.58496	-0.792481
Diras2	Protein Diras2	3	1	1	1	0.333333	1	-1.58496	0	-0.792481
Dynlt1	Dynein light chain Tctex-type 1	2	2	3	1	1	0.333333	0	-1.58496	-0.792481
Psmd13	26S proteasome non-ATPase regulatory subunit 13	2	2	3	1	1	0.333333	0	-1.58496	-0.792481
Cenpv	Protein Cenpv	1	1	3	1	1	0.333333	0	-1.58496	-0.792481
Matr3	Matrin-3	14	11	22	9	0.785714	0.409091	-0.347923	-1.28951	-0.818715
Cfl2	Cofilin 2, muscle (Predicted), isoform CRA_b	5	4	5	2	0.8	0.4	-0.321928	-1.32193	-0.821928
Gnb2	Guanine nucleotide-binding protein G(I)/G(S)/G(T) subunit beta-2	5	4	5	2	0.8	0.4	-0.321928	-1.32193	-0.821928
Nop56	Nucleolar protein 5A	5	4	10	4	0.8	0.4	-0.321928	-1.32193	-0.821928
Lamb1	Protein Lamb1	19	10	57	34	0.526316	0.596491	-0.925999	-0.745427	-0.835713
Hsp90b1	Endoplasmin	8	6	17	7	0.75	0.411765	-0.415037	-1.28011	-0.847573
Krt2	Keratin, type II cytoskeletal 2 epidermal	5	3	2	1	0.6	0.5	-0.736966	-1	-0.868483
Gdi2	Rab GDP dissociation inhibitor beta	5	3	6	3	0.6	0.5	-0.736966	-1	-0.868483
Ola1	Obg-like ATPase 1	2	1	5	3	0.5	0.6	-1	-0.736966	-0.868483
Ka11	Type I keratin KA11	10	3	1	1	0.3	1	-1.73697	0	-0.868483
Lrpprc	Leucine-rich PPR motif-containing protein, mitochondrial	12	5	7	5	0.416667	0.714286	-1.26303	-0.485427	-0.874231
Pfkl	6-phosphofructokinase, liver type	9	8	3	1	0.888889	0.333333	-0.169925	-1.58496	-0.877444
Camkv	CaM kinase-like vesicle-associated protein	11	13	8	2	1.18182	0.25	0.241008	-2	-0.879496
Glud1	Glutamate dehydrogenase 1, mitochondrial	12	7	6	3	0.583333	0.5	-0.777608	-1	-0.888804
Gars	Glycine--tRNA ligase (Fragment)	7	4	2	1	0.571429	0.5	-0.807355	-1	-0.903677
Prpf8	Pre-mRNA processing factor 8, isoform CRA_a	2	2	14	4	1	0.285714	0	-1.80735	-0.903677
Hnrnpab	AlF-C1	7	2	1	1	0.285714	1	-1.80735	0	-0.903677
Rpl10	60S ribosomal protein L10	6	2	7	6	0.333333	0.857143	-1.58496	-0.222392	-0.903677
Krt75	Keratin, type II cytoskeletal 75	16	9	6	3	0.5625	0.5	-0.830075	-1	-0.915037
Arl8b	ADP-ribosylation factor-like protein 8B	6	5	3	1	0.833333	0.333333	-0.263034	-1.58496	-0.923998
Ckb	Creatine kinase B-type	12	9	11	4	0.75	0.363636	-0.415037	-1.45943	-0.937235
Ybx1	Nuclease-sensitive element-binding protein 1	11	6	2	1	0.545455	0.5	-0.874469	-1	-0.937235
Krt5	Keratin, type II cytoskeletal 5	30	16	8	4	0.533333	0.5	-0.906891	-1	-0.953445
Sdha	Succinate dehydrogenase [ubiquinone] flavoprotein subunit, mitochondrial	5	4	6	2	0.8	0.333333	-0.321928	-1.58496	-0.953445
Aldh2	Aldehyde dehydrogenase, mitochondrial	8	3	13	9	0.375	0.692308	-1.41504	-0.530515	-0.972776
Dclk2	Serine/threonine-protein kinase DCLK2	7	9	5	1	1.28571	0.2	0.36257	-2.32193	-0.979679
Dlat	Dihydrolipoyllysine-residue acetyltransferase component of pyruvate dehydrogenase complex, mitochondrial	7	3	5	3	0.428571	0.6	-1.22239	-0.736966	-0.979679
Krt6a	Keratin, type II cytoskeletal 6A	20	10	8	4	0.5	0.5	-1	-1	-1
Dsp	Protein Dsp	8	2	1	1	0.25	1	-2	0	-1
Vps35	Vps35 protein (Fragment)	6	6	4	1	1	0.25	0	-2	-1
Hnrnpd	Heterogeneous nuclear ribonucleoprotein D0	6	3	4	2	0.5	0.5	-1	-1	-1
Ppp2ca	Serine/threonine-protein phosphatase 2A catalytic subunit alpha isoform	3	3	4	1	1	0.25	0	-2	-1
Rab11b	Ras-related protein Rab-11B	5	5	4	1	1	0.25	0	-2	-1
Atad3	ATPase family AAA domain-containing protein 3	6	3	2	1	0.5	0.5	-1	-1	-1
Rpl13	60S ribosomal protein L13	5	5	4	1	1	0.25	0	-2	-1
Akr1a1	Alcohol dehydrogenase [NADP(+)]	4	2	2	1	0.5	0.5	-1	-1	-1
Ndrg1	Protein NDRG1	4	1	1	1	0.25	1	-2	0	-1
Sae1	SUMO-activating enzyme subunit 1	2	1	2	1	0.5	0.5	-1	-1	-1
Rap1b	Ras-related protein Rap-1b	2	1	2	1	0.5	0.5	-1	-1	-1
Psmd11	Uncharacterized protein (Fragment)	4	2	2	1	0.5	0.5	-1	-1	-1
Rps18	40S ribosomal protein S18	4	2	2	1	0.5	0.5	-1	-1	-1
Cd81	CD81 antigen	2	1	2	1	0.5	0.5	-1	-1	-1
Pfn1	Profilin-1	2	1	4	2	0.5	0.5	-1	-1	-1
Apex1	DNA-(apurinic or apyrimidinic site) lyase	2	1	2	1	0.5	0.5	-1	-1	-1
Arcn1	Coatomer subunit delta	2	1	2	1	0.5	0.5	-1	-1	-1
Lrp1	Protein Lrp1	2	1	2	1	0.5	0.5	-1	-1	-1
Ppp2r5d	Ppp2r5d protein (Fragment)	2	1	2	1	0.5	0.5	-1	-1	-1
Rpl35a	60S ribosomal protein L35a	2	1	2	1	0.5	0.5	-1	-1	-1
Tardbp	Protein Tardbp	4	7	7	1	1.75	0.142857	0.807355	-2.80735	-1
Ap3b2	Protein Ap3b2	5	11	9	1	2.2	0.111111	1.1375	-3.16993	-1.01621
Eef1a2	Elongation factor 1-alpha 2	15	9	25	10	0.6	0.4	-0.736966	-1.32193	-1.02945
Snrnp200	U5 small nuclear ribonucleoprotein 200 kDa helicase	2	2	13	3	1	0.230769	0	-2.11548	-1.05774
Eftud2	Protein Eftud2	5	2	7	4	0.4	0.571429	-1.32193	-0.807355	-1.06464
Rpl23	60S ribosomal protein L23	3	4	6	1	1.33333	0.166667	0.415037	-2.58496	-1.08496
Hspa4	Heat shock 70 kDa protein 4	3	2	3	1	0.666667	0.333333	-0.584963	-1.58496	-1.08496
Nedd4	E3 ubiquitin-protein ligase NEDD4 (Fragment)	3	2	3	1	0.666667	0.333333	-0.584963	-1.58496	-1.08496
Acly	ATP-citrate synthase	4	1	8	7	0.25	0.875	-2	-0.192645	-1.09632
Ddx39b	Spliceosome RNA helicase Ddx39b	8	4	14	6	0.5	0.428571	-1	-1.22239	-1.1112
Hnrnpc	Heterogeneous nuclear ribonucleoprotein C	8	5	6	2	0.625	0.333333	-0.678072	-1.58496	-1.13152
Srrm1	Protein Srrm1	5	2	2	1	0.4	0.5	-1.32193	-1	-1.16096
Cyb5r3	NADH-cytochrome b5 reductase 3	3	3	5	1	1	0.2	0	-2.32193	-1.16096
Eif3b	Eukaryotic translation initiation factor 3 subunit B	4	3	4	1	0.75	0.25	-0.415037	-2	-1.20752
Shmt2	Serine hydroxymethyltransferase	9	4	5	2	0.444444	0.4	-1.16993	-1.32193	-1.24593
Arl8a	Protein Arl8a	9	8	5	1	0.888889	0.2	-0.169925	-2.32193	-1.24593
Cct7	Protein Cct7	7	3	5	2	0.428571	0.4	-1.22239	-1.32193	-1.27216
Myh11	Myosin-11	6	5	5	1	0.833333	0.2	-0.263034	-2.32193	-1.29248
Hnrnph3	Heterogeneous nuclear ribonucleoprotein H3 (2H9) (Predicted), isoform CRA_c	4	2	3	1	0.5	0.333333	-1	-1.58496	-1.29248
Letm1	LETM1 and EF-hand domain-containing protein 1, mitochondrial	3	2	4	1	0.666667	0.25	-0.584963	-2	-1.29248
Rsl1d1	Ac1158	2	1	3	1	0.5	0.333333	-1	-1.58496	-1.29248
Rps27	40S ribosomal protein S27	2	1	3	1	0.5	0.333333	-1	-1.58496	-1.29248
LOC683313	Keratin K6 (Fragment)	3	1	2	1	0.333333	0.5	-1.58496	-1	-1.29248
Mfge8	Lactadherin	7	2	2	1	0.285714	0.5	-1.80735	-1	-1.40368
Agrn	Agrin	3	3	7	1	1	0.142857	0	-2.80735	-1.40368
Hnrnpa2b1	Heterogeneous nuclear ribonucleoproteins A2/B1 (Fragment)	13	8	9	2	0.615385	0.222222	-0.70044	-2.16993	-1.43518
Rab7a	Ras-related protein Rab-7a	9	2	5	3	0.222222	0.6	-2.16993	-0.736966	-1.45345
Hsph1	Heat shock protein 105 kDa	3	2	5	1	0.666667	0.2	-0.584963	-2.32193	-1.45345
Rps6	40S ribosomal protein S6	5	1	3	2	0.2	0.666667	-2.32193	-0.584963	-1.45345
Erlin2	Erlin-2	5	2	3	1	0.4	0.333333	-1.32193	-1.58496	-1.45345
Csnk2a1	Casein kinase II subunit alpha	3	2	5	1	0.666667	0.2	-0.584963	-2.32193	-1.45345
Hnrnpa1	Heterogeneous nuclear ribonucleoprotein A1	13	7	13	3	0.538462	0.230769	-0.893085	-2.11548	-1.50428
Lmnb1	Lamin-B1	5	4	7	1	0.8	0.142857	-0.321928	-2.80735	-1.56464
Ilf3	Interleukin enhancer-binding factor 3	4	2	5	1	0.5	0.2	-1	-2.32193	-1.66096
Rps10	40S ribosomal protein S10	5	1	6	3	0.2	0.5	-2.32193	-1	-1.66096
Lonp1	Lon protease homolog, mitochondrial	11	6	6	1	0.545455	0.166667	-0.874469	-2.58496	-1.72972
Gnai2	Guanine nucleotide-binding protein G(i) subunit alpha-2	3	1	4	1	0.333333	0.25	-1.58496	-2	-1.79248
Gls	Glutaminase kidney isoform, mitochondrial	6	1	2	1	0.166667	0.5	-2.58496	-1	-1.79248
Abat	4-aminobutyrate aminotransferase, mitochondrial	5	1	4	1	0.2	0.25	-2.32193	-2	-2.16096
Merged		BioID-NDEL1-143	NDEL1-BioID-153	BioID-NDEL1-143	NDEL1-BioID-153
Gene	Protein Name	PSMs	PSMs	PSMs	PSMs

## Sheet: Sheet4
Trim46 BioID	(all PSM counts of zero set to 1)	exp1
		BioID-Trim46	Trim46-BioID	log ratio
Eif4g1	Eukaryotic translation initiation factor 4 gamma, 1	1	16	4
Grm5	Metabotropic glutamate receptor 5	1	15	3.90689
Coro1b	Coronin	2	25	3.64386
Limch1	LIM and calponin homology domains 1	1	12	3.58496
Gcn1l1	GCN1 eIF2 alpha kinase activator-like 1	1	12	3.58496
Pdlim4	PDZ and LIM domain protein 4	1	12	3.58496
Tjp1	Tight junction protein 1	1	11	3.45943
Eprs	Glutamyl-prolyl-tRNA synthetase	1	11	3.45943
Stat3	Signal transducer and activator of transcription 3	1	11	3.45943
Krt10	Keratin, type I cytoskeletal 10	1	11	3.45943
Ywhae	14-3-3 protein epsilon	1	11	3.45943
Coro1c	Coronin	1	11	3.45943
Slc1a2	Excitatory amino acid transporter 2	1	11	3.45943
Cfl1	Cofilin-1	1	11	3.45943
Atp1a1	Sodium/potassium-transporting ATPase subunit alpha-1	1	10	3.32193
Top2b	DNA topoisomerase 2	1	10	3.32193
	Cortactin isoform B	1	10	3.32193
Atp1a2	Sodium/potassium-transporting ATPase subunit alpha-2	1	9	3.16993
Acly	ATP-citrate synthase	1	9	3.16993
Tln1	RCG55135, isoform CRA_b	1	9	3.16993
Nono	Non-POU domain-containing octamer-binding protein	1	9	3.16993
Pea15	Astrocytic phosphoprotein PEA-15	1	9	3.16993
Dvl3	Dishevelled segment polarity protein 3	1	8	3
Ap2b1	AP-2 complex subunit beta	1	8	3
Lars	Leucyl-tRNA synthetase	1	8	3
Aak1	AP2-associated protein kinase 1	1	8	3
Tjp2	Tight junction protein 2	1	8	3
Idh1	Isocitrate dehydrogenase [NADP] cytoplasmic	1	8	3
Mapre2	Microtubule-associated protein RP/EB family member 2	1	8	3
Ank2	Ankyrin 2	3	23	2.9386
Crk	Adapter molecule crk	1	7	2.80735
Idh3a	Isocitrate dehydrogenase [NAD] subunit alpha, mitochondrial	1	7	2.80735
Ipo7	Importin 7	1	7	2.80735
Ncl	Nucleolin	1	7	2.80735
Iars	Isoleucyl-tRNA synthetase	1	7	2.80735
Ptbp1	Polypyrimidine tract-binding protein 1	1	7	2.80735
Fabp5	Fatty acid-binding protein, epidermal	1	7	2.80735
Rpl10	60S ribosomal protein L10	1	7	2.80735
Sirt2	NAD-dependent protein deacetylase sirtuin-2	1	7	2.80735
Nme2	Nucleoside diphosphate kinase B	1	7	2.80735
Eif5	Eukaryotic translation initiation factor 5	1	7	2.80735
Pdia6	Protein disulfide-isomerase A6	1	7	2.80735
Eftud2	Elongation factor Tu GTP-binding domain-containing 2	1	6	2.58496
Krt4	Keratin, type II cytoskeletal 4	1	6	2.58496
Actn1	Actn1 protein	2	12	2.58496
Nop56	NOP56 ribonucleoprotein	1	6	2.58496
Fbn1	Fibrillin-1	1	6	2.58496
Ranbp2	RAN-binding protein 2	1	6	2.58496
Pdlim5	PDZ and LIM domain protein 5	2	12	2.58496
Dpysl4	Dihydropyrimidinase-related protein 4 (Fragment)	1	6	2.58496
Lonp1	Lon protease homolog, mitochondrial	1	6	2.58496
Copb2	Coatomer subunit beta'	1	6	2.58496
Myo6	Myosin VI	1	6	2.58496
Etfa	Electron transfer flavoprotein subunit alpha, mitochondrial	1	6	2.58496
Sorbs1	Sorbin and SH3 domain-containing protein 1	1	6	2.58496
Nap1l1	Uncharacterized protein	1	6	2.58496
Shmt2	Serine hydroxymethyltransferase	1	6	2.58496
Hsd17b10	3-hydroxyacyl-CoA dehydrogenase type-2	1	6	2.58496
Snd1	Staphylococcal nuclease domain-containing protein 1	1	6	2.58496
Rars	Arginine--tRNA ligase, cytoplasmic	1	6	2.58496
Ndrg2	Protein NDRG2	1	6	2.58496
Dbnl	Drebrin-like protein	1	6	2.58496
LOC681410	Hypothetical protein LOC681410	1	6	2.58496
Pgrmc2	Membrane-associated progesterone receptor component 2	1	6	2.58496
Ptpn11	Tyrosine-protein phosphatase non-receptor type 11	1	6	2.58496
Tcp11l1	T-complex 11-like 1	1	6	2.58496
Crkl	Crk-like protein	1	6	2.58496
Ckap5	Cytoskeleton-associated protein 5	1	6	2.58496
Nasp	Nuclear autoantigenic sperm protein	1	6	2.58496
Glul	Glutamine synthetase	1	6	2.58496
Efhd2	EF-hand domain-containing protein D2	1	6	2.58496
43717	Sept9 protein (Fragment)	1	6	2.58496
Prdx1	Peroxiredoxin-1	1	6	2.58496
43710	Septin-2	1	6	2.58496
Dock1	Dedicator of cyto-kinesis 1	1	6	2.58496
Lypla2	Acyl-protein thioesterase 2	1	6	2.58496
Mgea5	Protein O-GlcNAcase	1	6	2.58496
Krt76	Keratin 76	1	5	2.32193
Prpf8	Pre-mRNA processing factor 8, isoform CRA_a	2	10	2.32193
Copg2	Coatomer subunit gamma	6	30	2.32193
Hnrnpul1	Heterogeneous nuclear ribonucleoprotein U-like 1	1	5	2.32193
Ctnnd2	Catenin delta-2	2	10	2.32193
Cbx3	Chromobox 3	1	5	2.32193
Alg2	ALG2, alpha-1,3/1,6-mannosyltransferase	2	10	2.32193
Ywhaq	14-3-3 protein theta	1	5	2.32193
Dhx15	DEAH (Asp-Glu-Ala-His) box polypeptide 15 (Predicted), isoform CRA_b	1	5	2.32193
ZO-2	Zonula occludens 2 protein (Fragment)	1	5	2.32193
Strap	Serine-threonine kinase receptor-associated protein	1	5	2.32193
Tufm	Elongation factor Tu, mitochondrial	1	5	2.32193
Nap1l4	Nucleosome assembly protein 1-like 4	1	5	2.32193
Csnk2a1	Casein kinase II subunit alpha	1	5	2.32193
Paics	Multifunctional protein ADE2	1	5	2.32193
Cnn3	Calponin-3	2	10	2.32193
Ipo5	Importin 5	1	5	2.32193
Myef2	Myelin expression factor 2	1	5	2.32193
Eif4g2	Eukaryotic translation initiation factor 4, gamma 2	1	5	2.32193
Hnrnpul2	Heterogeneous nuclear ribonucleoprotein U-like 2	1	5	2.32193
Washc2	WASH complex subunit 2	1	5	2.32193
Kpnb1	Importin subunit beta-1	1	5	2.32193
Psmc5	26S proteasome regulatory subunit 8	1	5	2.32193
Pdhb	Pyruvate dehydrogenase E1 component subunit beta, mitochondrial	1	5	2.32193
Trim9	E3 ubiquitin-protein ligase TRIM9	1	5	2.32193
Tom1l2	Target of myb1-like 2 membrane-trafficking protein	1	5	2.32193
Psmd12	Proteasome (Prosome, macropain) 26S subunit, non-ATPase, 12	1	5	2.32193
Qars	Glutamine--tRNA ligase	1	5	2.32193
Prune1	Exopolyphosphatase PRUNE1	1	5	2.32193
U2surp	U2 snRNP-associated SURP domain-containing	1	5	2.32193
Ubap2l	RCG62582, isoform CRA_b	1	5	2.32193
Fhl1	Four and a half LIM domains 1	1	5	2.32193
Ppp2r5c	Serine/threonine-protein phosphatase 2A 56 kDa regulatory subunit	1	5	2.32193
Ahnak	AHNAK nucleoprotein	4	19	2.24793
Eef1g	Elongation factor 1-gamma	3	14	2.22239
Hyou1	Hypoxia up-regulated protein 1	3	14	2.22239
Rtn4	Reticulon-4	6	27	2.16993
Krt8	Keratin, type II cytoskeletal 8	2	9	2.16993
Vcp	Transitional endoplasmic reticulum ATPase	2	9	2.16993
Ppp1cb	Serine/threonine-protein phosphatase PP1-beta catalytic subunit	2	9	2.16993
Rpl32	60S ribosomal protein L32	2	9	2.16993
Dhx9	DEAH (Asp-Glu-Ala-His) box polypeptide 9 (Predicted)	5	22	2.1375
Snrnp200	U5 small nuclear ribonucleoprotein 200 kDa helicase	3	13	2.11548
Flna	Filamin A	5	21	2.07039
Dpysl2	Dihydropyrimidinase-related protein 2	8	33	2.04439
Krt6a	Keratin, type II cytoskeletal 6A	3	12	2
Krt7	Keratin, type II cytoskeletal 7	2	8	2
Klc2	Kinesin light chain 2	2	8	2
Atp1a3	Sodium/potassium-transporting ATPase subunit alpha-3	4	16	2
Eif4g3	Eukaryotic translation initiation factor 4 gamma, 3	2	8	2
Krt14	Keratin, type I cytoskeletal 14	1	4	2
Krt15	Keratin, type I cytoskeletal 15	1	4	2
Ap1b1	AP complex subunit beta	1	4	2
Aars	Alanine--tRNA ligase, cytoplasmic	1	4	2
Hnrnpa1	Heterogeneous nuclear ribonucleoprotein A1	2	8	2
Ywhaz	14-3-3 protein zeta/delta	2	8	2
Lmnb1	Lamin-B1	1	4	2
Krt2	Keratin, type II cytoskeletal 2 epidermal	1	4	2
Krt77	Keratin, type II cytoskeletal 1b	1	4	2
Add1	Alpha-adducin	1	4	2
Tnrc6b	Trinucleotide repeat-containing 6B	1	4	2
Cfl2	Cofilin 2	1	4	2
Eif3c	Eukaryotic translation initiation factor 3 subunit C	1	4	2
Mapre1	Microtubule-associated protein RP/EB family member 1	1	4	2
Macf1	Microtubule-actin cross-linking factor 1	1	4	2
Usp5	Ubiquitinyl hydrolase 1	1	4	2
Abat	4-aminobutyrate aminotransferase, mitochondrial	1	4	2
Cald1	Non-muscle caldesmon	1	4	2
Mybbp1a	Myb-binding protein 1A	1	4	2
Hcfc1	Host cell factor C1	1	4	2
Cap1	Adenylyl cyclase-associated protein 1	1	4	2
Hsph1	Heat shock protein 105 kDa	1	4	2
Mcm7	DNA helicase	1	4	2
Edc4	Enhancer of mRNA-decapping protein 4	1	4	2
Exoc4	Exocyst complex component 4	1	4	2
Clint1	Clathrin interactor 1	1	4	2
Nsfl1c	NSFL1 cofactor p47	1	4	2
Nfib	Nuclear factor 1	1	4	2
Kif1a	Kinesin family member 1A	1	4	2
Pak2	Serine/threonine-protein kinase PAK 2	1	4	2
Pfkl	ATP-dependent 6-phosphofructokinase, liver type	1	4	2
Dync1li1	Cytoplasmic dynein 1 light intermediate chain 1	1	4	2
Celf2	CUGBP Elav-like family member 2	1	4	2
Tmpo	Lamina-associated polypeptide 2, isoform beta	1	4	2
Eif3a	Eukaryotic translation initiation factor 3 subunit A	1	4	2
Hnrnpll	Heterogeneous nuclear ribonucleoprotein L-like	1	4	2
Fbl	rRNA 2'-O-methyltransferase fibrillarin	1	4	2
Fam120a	Family with sequence similarity 120A	1	4	2
Tnpo2	Transportin 2	1	4	2
Ykt6	Synaptobrevin homolog YKT6	1	4	2
Vapa	Vesicle-associated membrane protein-associated protein A	1	4	2
Vamp2	Vesicle-associated membrane protein 2	1	4	2
Cse1l	Chromosome segregation 1-like	1	4	2
Pgam1	Phosphoglycerate mutase 1	1	4	2
Yars	Tyrosine--tRNA ligase, cytoplasmic	1	4	2
Surf4	Ab1-205	1	4	2
Rps11	40S ribosomal protein S11	1	4	2
Arcn1	Coatomer subunit delta	1	4	2
Rps26	40S ribosomal protein S26	1	4	2
Tecr	Very-long-chain enoyl-CoA reductase	1	4	2
Glyr1	Putative oxidoreductase GLYR1	1	4	2
Ehd1	EH domain-containing protein 1	1	4	2
Ankmy2	Ankyrin repeat and MYND domain-containing 2	1	4	2
Acat2	Acetyl-CoA acetyltransferase, cytosolic	1	4	2
Elp1	Elongator complex protein 1	1	4	2
Sec24b	SEC24 homolog B, COPII coat complex component	1	4	2
Nova2	NOVA alternative-splicing regulator 2	1	4	2
Rpl13	60S ribosomal protein L13	1	4	2
Anp32e	Acidic leucine-rich nuclear phosphoprotein 32 family member E	1	4	2
Dhcr7	7-dehydrocholesterol reductase	1	4	2
Rps10	40S ribosomal protein S10	1	4	2
Rhot1	Ras homolog family member T1	1	4	2
Eef1a2	Elongation factor 1-alpha 2	15	58	1.95109
Vcpip1	Deubiquitinating protein VCIP135	5	19	1.926
Krt5	Keratin, type II cytoskeletal 5	3	11	1.87447
Copg1	Coatomer subunit gamma-1	3	11	1.87447
Eef1d	Elongation factor 1-delta	3	11	1.87447
Map1a	Microtubule-associated protein 1A	2	7	1.80735
Ppia	Peptidyl-prolyl cis-trans isomerase A	2	7	1.80735
Ppp1ca	Serine/threonine-protein phosphatase PP1-alpha catalytic subunit	2	7	1.80735
Ppp1cc	Serine/threonine-protein phosphatase PP1-gamma catalytic subunit	2	7	1.80735
Npm1	Nucleophosmin	4	14	1.80735
Arf4	ADP-ribosylation factor 4	2	7	1.80735
Krt1	Keratin, type II cytoskeletal 1	2	7	1.80735
Kif5b	Kinesin-1 heavy chain	2	7	1.80735
Dynll1	Dynein light chain 1, cytoplasmic	2	7	1.80735
Ddx17	DEAD (Asp-Glu-Ala-Asp) box polypeptide 17, isoform CRA_a	3	10	1.73697
Psmd2	26S proteasome non-ATPase regulatory subunit 2	3	10	1.73697
Lrpprc	Leucine-rich PPR motif-containing protein, mitochondrial	3	10	1.73697
Hnrnpa2b1	Heterogeneous nuclear ribonucleoproteins A2/B1	3	10	1.73697
Sept7	Septin-7	3	10	1.73697
Rpl5	60S ribosomal protein L5	3	10	1.73697
Fn1	Fibronectin	8	25	1.64386
Cltc	Clathrin heavy chain 1	11	34	1.62803
Eef1a1	Elongation factor 1-alpha 1	25	76	1.60407
Flnc	Filamin-C	1	3	1.58496
Krt75	Keratin, type II cytoskeletal 75	3	9	1.58496
Actn4	Alpha-actinin-4	5	15	1.58496
Krt17	Keratin, type I cytoskeletal 17	1	3	1.58496
Krt16	Keratin 16	1	3	1.58496
Ka11	Type I keratin KA11	1	3	1.58496
Pygl	Glycogen phosphorylase, liver form	1	3	1.58496
Ppp2r1a	Protein phosphatase 2 (Formerly 2A), regulatory subunit A (PR 65), alpha isoform, isoform CRA_a	2	6	1.58496
Ywhah	14-3-3 protein eta	1	3	1.58496
Dcx	Neuronal migration protein doublecortin	2	6	1.58496
Nars	Asparaginyl-tRNA synthetase	3	9	1.58496
Rpn1	Dolichyl-diphosphooligosaccharide--protein glycosyltransferase subunit 1	2	6	1.58496
Gnao1	Guanine nucleotide-binding protein G(o) subunit alpha	2	6	1.58496
Prkar2b	cAMP-dependent protein kinase type II-beta regulatory subunit	1	3	1.58496
Hdlbp	High density lipoprotein binding protein (Vigilin)	2	6	1.58496
Rcc2	Regulator of chromosome condensation 2	1	3	1.58496
Rab3c	Ras-related protein Rab-3C	2	6	1.58496
Krt72	Keratin, type II cytoskeletal 72	1	3	1.58496
Krt71	Keratin 71	1	3	1.58496
Sdha	Succinate dehydrogenase [ubiquinone] flavoprotein subunit, mitochondrial	2	6	1.58496
Ruvbl1	RuvB-like 1	2	6	1.58496
Thrap3	Thyroid hormone receptor-associated protein 3	1	3	1.58496
Dnm1	Dynamin-1	2	6	1.58496
Epb41l3	Erythrocyte membrane protein band 4.1-like 3	1	3	1.58496
Vps35	Vps35 protein (Fragment)	2	6	1.58496
Hk1	Hexokinase-1	2	6	1.58496
Psmd3	Proteasome (Prosome, macropain) 26S subunit, non-ATPase, 3	2	6	1.58496
Ssb	Lupus La protein homolog	1	3	1.58496
Atp6v1b2	V-type proton ATPase subunit B, brain isoform	2	6	1.58496
Ogdh	2-oxoglutarate dehydrogenase, mitochondrial	1	3	1.58496
Afdn	Afadin	1	3	1.58496
Txnl1	Thioredoxin-like protein 1	1	3	1.58496
Cntn1	Contactin-1	1	3	1.58496
Tagln	Transgelin	1	3	1.58496
Srsf6	Serine/arginine-rich splicing factor 6	1	3	1.58496
Immt	MICOS complex subunit Mic60 (Fragment)	1	3	1.58496
Psmc1	26S proteasome regulatory subunit 4	1	3	1.58496
Ccar2	Cell cycle and apoptosis regulator 2	1	3	1.58496
Mars	Methionyl-tRNA synthetase	1	3	1.58496
Ptges3	Prostaglandin E synthase 3	1	3	1.58496
Egfr	Receptor protein-tyrosine kinase	1	3	1.58496
Ppp2cb	Serine/threonine-protein phosphatase 2A catalytic subunit beta isoform	1	3	1.58496
Nup205	Nucleoporin 205	1	3	1.58496
Pdcd6ip	Programmed cell death 6-interacting protein	1	3	1.58496
Pgk1	Phosphoglycerate kinase 1	1	3	1.58496
Nf1x	Nuclear factor 1	1	3	1.58496
Ganab	Alpha glucosidase 2 alpha neutral subunit (Predicted)	1	3	1.58496
Acaa1a	3-ketoacyl-CoA thiolase A, peroxisomal	1	3	1.58496
Atat1	Alpha-tubulin N-acetyltransferase 1	1	3	1.58496
Atp1b1	Sodium/potassium-transporting ATPase subunit beta-1	1	3	1.58496
Usp9x	Ubiquitin-specific peptidase 9, X-linked	1	3	1.58496
Slc25a1	Tricarboxylate transport protein, mitochondrial	1	3	1.58496
Acsl3	Long-chain-fatty-acid--CoA ligase 3	1	3	1.58496
Gpc1	Glypican-1	1	3	1.58496
Ctbp1	C-terminal binding protein 1	1	3	1.58496
Snrnp70	Small nuclear ribonucleoprotein U1 subunit 70	1	3	1.58496
Dclk2	Serine/threonine-protein kinase DCLK2	1	3	1.58496
Eef1b2	Eukaryotic translation elongation factor 1 beta 2	1	3	1.58496
Ppp1r9b	Neurabin-2	1	3	1.58496
Hist2h2ab	Histone H2A	1	3	1.58496
Map6	Microtubule-associated protein 6	1	3	1.58496
Mpst	3-mercaptopyruvate sulfurtransferase	1	3	1.58496
Mthfd1l	Methylenetetrahydrofolate dehydrogenase (NADP+-dependent) 1-like	1	3	1.58496
Rpl18	60S ribosomal protein L18	1	3	1.58496
Rps9	40S ribosomal protein S9	2	6	1.58496
Serbp1	Plasminogen activator inhibitor 1 RNA-binding protein	1	3	1.58496
Cps1	Carbamoyl-phosphate synthase [ammonia], mitochondrial	1	3	1.58496
Psat1	Phosphoserine aminotransferase	1	3	1.58496
Ruvbl2	RuvB-like helicase	1	3	1.58496
Rtn1	Reticulon-1	1	3	1.58496
Dkc1	H/ACA ribonucleoprotein complex subunit 4	1	3	1.58496
Gldc	Glycine cleavage system P protein	1	3	1.58496
Gnaq	Guanine nucleotide-binding protein G(q) subunit alpha	1	3	1.58496
Ppa1	Ppa1 protein (Fragment)	1	3	1.58496
LAR-PTP2	Leukocyte common antigen-related phosphatase	1	3	1.58496
Gstm1	Glutathione S-transferase Mu 1	1	3	1.58496
Gstm3	Glutathione S-transferase Yb-3	1	3	1.58496
Rnps1	RNA-binding protein with serine-rich domain 1	1	3	1.58496
Fermt2	Fermitin family homolog 2 (Drosophila)	1	3	1.58496
Psmd4	Antisecretory factor	1	3	1.58496
Ube2m	Ubiquitin-conjugating enzyme E2M	1	3	1.58496
Ddah2	N(G),N(G)-dimethylarginine dimethylaminohydrolase 2	1	3	1.58496
Rhoa	Transforming protein RhoA	1	3	1.58496
Usp15	Ubiquitin carboxyl-terminal hydrolase 15	1	3	1.58496
Sec22b	Vesicle-trafficking protein SEC22b	1	3	1.58496
Pdap1	28 kDa heat- and acid-stable phosphoprotein	1	3	1.58496
Safb	Scaffold attachment factor B1	1	3	1.58496
Smarca2	SWI/SNF-related matrix-associated actin-dependent regulator of chromatin a2	1	3	1.58496
Ppp2r5d	Ppp2r5d protein (Fragment)	1	3	1.58496
Ppp2r5e	Serine/threonine-protein phosphatase 2A 56 kDa regulatory subunit	1	3	1.58496
Eif3l	Eukaryotic translation initiation factor 3, subunit 6 interacting protein	1	3	1.58496
Tex10	Testis expressed gene 10 (Predicted)	1	3	1.58496
Ssrp1	FACT complex subunit SSRP1	1	3	1.58496
Ybx1	Nuclease-sensitive element-binding protein 1	1	3	1.58496
Prpf40a	Pre-mRNA processing factor 40 homolog A (Yeast) (Predicted)	1	3	1.58496
Otub1	Ubiquitin thioesterase OTUB1	1	3	1.58496
RGD1306148	Similar to KIAA0368	1	3	1.58496
Sec13	Protein SEC13 homolog	1	3	1.58496
Pa2g4	Proliferation-associated protein 2G4	1	3	1.58496
Ilf2	Ilf2 protein	1	3	1.58496
Cadps	Calcium-dependent secretion activator 1	1	3	1.58496
Dnajc13	DnaJ heat shock protein family (Hsp40) member C13	1	3	1.58496
Fus	FUS RNA-binding protein	1	3	1.58496
Hsdl1	Inactive hydroxysteroid dehydrogenase-like protein 1	1	3	1.58496
Pdk3	Pdk3 protein	1	3	1.58496
Aldh1a7	Aldehyde dehydrogenase, cytosolic 1	1	3	1.58496
Kank2	KN motif and ankyrin repeat domains 2	1	3	1.58496
Nrp2	Neuropilin-2	1	3	1.58496
Dstn	Destrin	1	3	1.58496
Hmgb1	High mobility group protein B1	1	3	1.58496
Dhps	Deoxyhypusine synthase	1	3	1.58496
Kars	Lysine--tRNA ligase	1	3	1.58496
Elp5	Elongator complex protein 5	1	3	1.58496
Pelp1	Proline-, glutamic acid- and leucine-rich protein 1	1	3	1.58496
Fdps	Farnesyl pyrophosphate synthase	1	3	1.58496
Acadl	Long-chain specific acyl-CoA dehydrogenase, mitochondrial	1	3	1.58496
Ckap4	Cytoskeleton-associated protein 4	1	3	1.58496
Dazap1	DAZ associated protein 1, isoform CRA_a	1	3	1.58496
Arhgap35	Rho GTPase-activating protein 35	1	3	1.58496
Wdr11	WD repeat domain 11	1	3	1.58496
Mcm3	DNA helicase	1	3	1.58496
Arl2	ADP-ribosylation factor-like protein 2	1	3	1.58496
Gbf1	Golgi brefeldin A-resistant guanine nucleotide exchange factor 1	1	3	1.58496
Nedd4	E3 ubiquitin-protein ligase NEDD4	1	3	1.58496
Mre11	Double-strand break repair protein MRE11	1	3	1.58496
Nudc	Nuclear migration protein nudC	1	3	1.58496
Trim5	Similar to 9230105E10Rik protein	1	3	1.58496
Nans	N-acetylneuraminate synthase	1	3	1.58496
Khdrbs1	KH domain-containing, RNA-binding, signal transduction-associated protein 1	1	3	1.58496
Dnajb1	DnaJ (Hsp40) homolog, subfamily B, member 1 (Predicted), isoform CRA_b	1	3	1.58496
RGD1311744	Similar to RIKEN cDNA 5830475I06	1	3	1.58496
Smchd1	Structural maintenance of chromosomes flexible hinge domain-containing 1	1	3	1.58496
Pgls	6-phosphogluconolactonase	1	3	1.58496
Slit3	Slit homolog 3 protein	1	3	1.58496
Sae1	SUMO-activating enzyme subunit 1	1	3	1.58496
Vps45	Vacuolar protein sorting-associated protein 45	1	3	1.58496
Fkbp4	Peptidyl-prolyl cis-trans isomerase FKBP4	1	3	1.58496
Atp6v1c1	V-type proton ATPase subunit C 1	1	3	1.58496
Aldh3a2	Fatty aldehyde dehydrogenase	1	3	1.58496
Eif3g	Eukaryotic translation initiation factor 3 subunit G	1	3	1.58496
Tbcd	Tubulin folding cofactor D	1	3	1.58496
LOC683313	Keratin K6 (Fragment)	1	3	1.58496
Prdx2	Peroxiredoxin-2	1	3	1.58496
ATP8	ATP synthase protein 8	1	3	1.58496
	SP120	5	14	1.48543
Myh10	Myosin, heavy polypeptide 10, non-muscle, isoform CRA_b	8	22	1.45943
Sf3b1	Splicing factor 3b, subunit 1	4	11	1.45943
Hsp90ab1	Heat shock protein HSP 90-beta	11	30	1.44746
Sptan1	Spectrin alpha chain, non-erythrocytic 1	7	19	1.44057
Hnrnpm	Heterogeneous nuclear ribonucleoprotein M	7	19	1.44057
Hspa9	Stress-70 protein, mitochondrial	7	19	1.44057
	Uncharacterized protein	7	19	1.44057
Klc4	Kinesin light chain 4	3	8	1.41504
Nop58	Nucleolar protein 58	3	8	1.41504
Eif4a2	Eukaryotic initiation factor 4A-II	3	8	1.41504
Sfpq	Splicing factor proline/glutamine rich (Polypyrimidine tract binding protein associated)	3	8	1.41504
Ddx1	ATP-dependent RNA helicase DDX1	3	8	1.41504
Rpl17	60S ribosomal protein L17	3	8	1.41504
Pcbp2	Pcbp2 protein	3	8	1.41504
Hsp90b1	Endoplasmin	5	13	1.37851
Canx	Calnexin	5	13	1.37851
Aldh2	Aldehyde dehydrogenase, mitochondrial	5	13	1.37851
	Uncharacterized protein	5	13	1.37851
Eef2	Elongation factor 2	8	20	1.32193
Sptbn1	Spectrin beta chain	6	15	1.32193
Ddx39b	Spliceosome RNA helicase Ddx39b	6	15	1.32193
Cand1	Cullin-associated NEDD8-dissociated protein 1	4	10	1.32193
Trim28	Transcription intermediary factor 1-beta	4	10	1.32193
Hnrnpf	Heterogeneous nuclear ribonucleoprotein F	4	10	1.32193
Ywhab	14-3-3 protein beta/alpha	2	5	1.32193
Gdi1	Rab GDP dissociation inhibitor alpha	2	5	1.32193
Mtch2	Mitochondrial carrier 2	2	5	1.32193
Gnb1	Guanine nucleotide-binding protein G(I)/G(S)/G(T) subunit beta-1	2	5	1.32193
Gnb2	Guanine nucleotide-binding protein G(I)/G(S)/G(T) subunit beta-2	2	5	1.32193
Acat1	Acetyl-CoA acetyltransferase, mitochondrial	2	5	1.32193
Psmc2	26S proteasome regulatory subunit 7	2	5	1.32193
Dars	Aspartate--tRNA ligase, cytoplasmic	2	5	1.32193
Slc3a2	4F2 cell-surface antigen heavy chain	2	5	1.32193
Syncrip	Heterogeneous nuclear ribonucleoprotein Q	2	5	1.32193
Capzb	F-actin-capping protein subunit beta	2	5	1.32193
Hnrnpc	Heterogeneous nuclear ribonucleoprotein C	2	5	1.32193
Myl6	Myosin light polypeptide 6	2	5	1.32193
Atxn10	Ataxin-10	2	5	1.32193
Ubr4	E3 ubiquitin-protein ligase UBR4	2	5	1.32193
Ldhb	L-lactate dehydrogenase B chain	2	5	1.32193
P4hb	Protein disulfide-isomerase	2	5	1.32193
Upf1	UPF1, RNA helicase and ATPase	2	5	1.32193
Rpl14	60S ribosomal protein L14	2	5	1.32193
Rps24	40S ribosomal protein S24	2	5	1.32193
Hnrnpa3	Heterogeneous nuclear ribonucleoprotein A3	7	17	1.28011
Klc1	Kinesin light chain 1	10	24	1.26303
Nes	Nestin	5	12	1.26303
Krt79	Keratin 79 (Fragment)	3	7	1.22239
Map4	Microtubule-associated protein 4	6	14	1.22239
Ap2a2	AP-2 complex subunit alpha-2	6	14	1.22239
Phgdh	D-3-phosphoglycerate dehydrogenase	3	7	1.22239
	Ribosomal protein S2	3	7	1.22239
Hsp90aa1	Heat shock protein HSP 90-alpha	8	18	1.16993
Dpysl3	Dihydropyrimidinase-related protein 3	8	18	1.16993
Aco2	Aconitate hydratase, mitochondrial	8	18	1.16993
Ap2m1	AP-2 complex subunit mu	4	9	1.16993
Rpl3	60S ribosomal protein L3	4	9	1.16993
Rps8	40S ribosomal protein S8	4	9	1.16993
Cct8	Chaperonin subunit 8 (Theta) (Predicted), isoform CRA_a	9	20	1.152
Kb15	Type II keratin Kb15	5	11	1.1375
Cct6a	Chaperonin containing Tcp1, subunit 6A (Zeta 1)	5	11	1.1375
Serpinh1	Serine (Or cysteine) proteinase inhibitor, clade H, member 1, isoform CRA_b	5	11	1.1375
Uba1	Ubiquitin-like modifier-activating enzyme 1	7	15	1.09954
Dync1h1	Cytoplasmic dynein 1 heavy chain 1	24	51	1.08746
Lama1	Laminin, alpha 1	23	47	1.03103
Myh9	Myosin, heavy polypeptide 9, non-muscle	8	16	1
Actg1	Actin, cytoplasmic 2	38	76	1
Actb	Actin, cytoplasmic 1	38	76	1
Flnb	Filamin B	1	2	1
Sptbn2	Spectrin beta chain, non-erythrocytic 2	1	2	1
Hspa5	78 kDa glucose-regulated protein	10	20	1
Gm5414	Predicted gene 5414	3	6	1
Krt84	Keratin 84	1	2	1
Nid2	Nidogen-2	1	2	1
Ddx5	DEAD (Asp-Glu-Ala-Asp) box polypeptide 5	4	8	1
Gapdh	Glyceraldehyde-3-phosphate dehydrogenase	9	18	1
LOC303448	Similar to glyceraldehyde-3-phosphate dehydrogenase	1	2	1
Dnm1l	Dynamin-1-like protein	4	8	1
Nsf	Vesicle-fusing ATPase	5	10	1
Rps27a	Ubiquitin-40S ribosomal protein S27a	7	14	1
Dvl1	Segment polarity protein dishevelled homolog DVL-1	1	2	1
Pabpc1	Polyadenylate-binding protein 1	3	6	1
Pabpc4	Polyadenylate-binding protein	1	2	1
Krt19	Keratin, type I cytoskeletal 19	1	2	1
Krt18	Keratin, type I cytoskeletal 18	1	2	1
Ywhag	14-3-3 protein gamma	1	2	1
Glud1	Glutamate dehydrogenase 1, mitochondrial	3	6	1
Fscn1	Fascin	2	4	1
Gdi2	Rab GDP dissociation inhibitor beta	2	4	1
Rpl6	60S ribosomal protein L6	5	10	1
Gnas	Guanine nucleotide-binding protein G(s) subunit alpha isoforms short	1	2	1
Gnb4	Guanine nucleotide-binding protein subunit beta-4	1	2	1
Ddx23	Ddx23 protein (Fragment)	2	4	1
Epb41l1	Band 4.1-like protein 1	2	4	1
Vars	Valine--tRNA ligase	1	2	1
43719	Septin 6 (Predicted), isoform CRA_b	3	6	1
Krt73	Keratin, type II cytoskeletal 73	4	8	1
Kif5c	Kinesin-like protein	2	4	1
Kif5a	Kinesin heavy chain isoform 5A	1	2	1
Atp6v1a	ATPase H+-transporting V1 subunit A	3	6	1
Psip1	PC4 and SFRS1-interacting protein	1	2	1
Srsf7	RCG61762, isoform CRA_a	3	6	1
Hnrnpr	Heterogeneous nuclear ribonucleoprotein R	2	4	1
Slc25a3	Phosphate carrier protein, mitochondrial	3	6	1
Hadhb	Trifunctional enzyme subunit beta, mitochondrial	3	6	1
Rab2a	Ras-related protein Rab-2A	4	8	1
Rab2b	RAB2B, member RAS oncogene family	3	6	1
Hnrnpdl	Heterogeneous nuclear ribonucleoprotein D-like	2	4	1
Gls	Glutaminase kidney isoform, mitochondrial	1	2	1
Srsf4	Serine and arginine-rich-splicing factor 4	2	4	1
Me2	Malic enzyme	1	2	1
Psmd13	26S proteasome non-ATPase regulatory subunit 13	1	2	1
Hist2h3c2	Histone H3	1	2	1
Gsk3b	Glycogen synthase kinase-3 beta	1	2	1
Ugdh	UDP-glucose 6-dehydrogenase	3	6	1
Cyld	40S ribosomal protein S3a	1	2	1
Edil3	EGF-like repeats and discoidin domains 3	1	2	1
Rrbp1	Ribosome-binding protein 1	1	2	1
Atl1	Atlastin-1	1	2	1
Acad9	Acad9 protein	1	2	1
Ppp2ca	Serine/threonine-protein phosphatase 2A catalytic subunit alpha isoform	1	2	1
LOC100362453	Serine/threonine-protein phosphatase	1	2	1
Ncdn	Neurochondrin	2	4	1
Sv2a	Synaptic vesicle glycoprotein 2A	1	2	1
Ldha	L-lactate dehydrogenase A chain	1	2	1
Rab5b	RAB5B, member RAS oncogene family	2	4	1
alf-c1	AlF-C1	3	6	1
Chd4	Chromodomain helicase DNA-binding protein 4	1	2	1
Cpsf7	Cleavage and polyadenylation specificity factor subunit 7	1	2	1
Rps5	40S ribosomal protein S5	2	4	1
Psmd1	26S proteasome non-ATPase regulatory subunit 1	1	2	1
Abcf1	ATP-binding cassette sub-family F member 1	1	2	1
Acsl4	Long-chain-fatty-acid--CoA ligase 4	1	2	1
Erh	Enhancer of rudimentary homolog	1	2	1
Sec16a	Protein transport protein sec16	1	2	1
Rps23	40S ribosomal protein S23	2	4	1
Rangap1	RAN GTPase-activating protein 1	1	2	1
Fbll1	Fibrillarin-like 1	1	2	1
Nup210	Nuclear pore membrane glycoprotein 210	1	2	1
Lrrc59	Leucine-rich repeat-containing protein 59	1	2	1
Prkcb	Protein kinase C beta type	1	2	1
Mdh2	Malate dehydrogenase, mitochondrial	1	2	1
Apex1	DNA-(apurinic or apyrimidinic site) lyase	1	2	1
Gtf2i	General transcription factor II-I	1	2	1
Tnpo1	Tnpo1 protein (Fragment)	1	2	1
Hbb	Hemoglobin subunit beta-1	1	2	1
Pgap1	GPI inositol-deacylase	1	2	1
Coro1a	Coronin-1A	1	2	1
Rpl27a	60S ribosomal protein L27a	2	4	1
Mtdh	Protein LYRIC	1	2	1
Psmd11	26S proteasome non-ATPase regulatory subunit 11	1	2	1
Prpf6	Pre-mRNA-processing factor 6	1	2	1
LOC103690005	RCG53953, isoform CRA_a	1	2	1
Eif5b	Eukaryotic translation initiation factor 5B	1	2	1
Atp5f1	ATP synthase F(0) complex subunit B1, mitochondrial	1	2	1
Git1	ARF GTPase-activating protein GIT1	1	2	1
Gnl1	Guanine nucleotide-binding protein-like 1	1	2	1
Pfn1	Profilin-1	2	4	1
Nolc1	Nucleolar and coiled-body phosphoprotein 1	1	2	1
Gstm7	Glutathione S-transferase Mu 2	1	2	1
Pebp1	Phosphatidylethanolamine-binding protein 1	1	2	1
Nup93	Nuclear pore complex protein Nup93	1	2	1
Rpl23	60S ribosomal protein L23	2	4	1
Dynlt1	Dynein light chain Tctex-type 1	1	2	1
Gphn	Gephyrin	1	2	1
Asna1	Arsenical pump-driving ATPase (Fragment)	1	2	1
Tp53bp1	Tumor protein p53-binding protein 1	1	2	1
Cpeb4	Cytoplasmic polyadenylation element-binding protein 4	1	2	1
Nup155	Nuclear pore complex protein Nup155	1	2	1
Letm1	Mitochondrial proton/calcium exchanger protein	1	2	1
Ncbp1	Nuclear cap-binding protein subunit 1	1	2	1
Syt5	Synaptotagmin-5	1	2	1
Arfgap1	ADP-ribosylation factor GTPase-activating protein 1	1	2	1
Larp1	La ribonucleoprotein domain family, member 1	1	2	1
Ptpn23	Tyrosine-protein phosphatase non-receptor type 23 (Fragment)	1	2	1
Ak4	Adenylate kinase 4, mitochondrial	1	2	1
Rbm25l1	RNA-binding motif protein 25-like 1	1	2	1
Elavl1	ELAV-like protein 1	1	2	1
Khsrp	Far upstream element-binding protein 2	2	4	1
Nt5c2	5'-nucleotidase, cytosolic II	1	2	1
Ipo4	Importin 4	1	2	1
Snx18	Sorting nexin	1	2	1
Calr	Calreticulin	1	2	1
Rpl13a	60S ribosomal protein L13a	1	2	1
Prkra	Interferon-inducible double-stranded RNA-dependent protein kinase activator A	1	2	1
Supt16h	SPT16 homolog, facilitates chromatin-remodeling subunit	1	2	1
Rtcb	tRNA-splicing ligase RtcB homolog	1	2	1
Tars	Threonine--tRNA ligase, cytoplasmic	1	2	1
Ctnnb1	Catenin beta-1	1	2	1
Jup	Plakoglobin	1	2	1
Atxn2l	Ataxin 2-like	1	2	1
Aprt	Adenine phosphoribosyltransferase	1	2	1
Acss2	Acyl-CoA synthetase short-chain family member 2	1	2	1
Zfr	Zinc finger RNA-binding protein	1	2	1
Gab1	GRB2-associated-binding protein 1	1	2	1
Gart	Gart protein	1	2	1
Slc4a4	Anion exchange protein	1	2	1
Cdc42	Cell division control protein 42 homolog	1	2	1
Hsd17b4	Peroxisomal multifunctional enzyme type 2	1	2	1
Nup160	Nucleoporin 160	1	2	1
Zfp512	Zinc finger protein 512	1	2	1
Aldh1a1	Retinal dehydrogenase 1	1	2	1
Epb41l2	Erythrocyte membrane protein band 4.1-like 2	1	2	1
Lmna	Prelamin-A/C	1	2	1
Pcna	Proliferating cell nuclear antigen	1	2	1
Pin1	Peptidyl-prolyl cis-trans isomerase	1	2	1
Hmga1	High mobility group protein HMG-I/HMG-Y	1	2	1
Prmt1	Protein arginine N-methyltransferase 1	1	2	1
Bhmt	Betaine--homocysteine S-methyltransferase 1	1	2	1
Srgap2	SLIT-ROBO Rho GTPase-activating protein 2	1	2	1
Cxadr	Coxsackievirus and adenovirus receptor homolog	1	2	1
Arhgap21	Rho GTPase-activating protein 21	1	2	1
Ctps1	CTP synthase	1	2	1
Snrpd1	Small nuclear ribonucleoprotein D1	1	2	1
Eif3e	Eukaryotic translation initiation factor 3 subunit E	1	2	1
Srp68	Signal recognition particle subunit SRP68	1	2	1
Snx1	Sorting nexin-1	1	2	1
Adh5	Alcohol dehydrogenase class-3	1	2	1
Cad	Carbamoyl-phosphate synthetase 2, aspartate transcarbamylase, and dihydroorotase	1	2	1
Mest	Mesoderm-specific transcript homolog protein	1	2	1
Xpo7	Exportin 7	1	2	1
Ktn1	Kinectin 1	1	2	1
RGD1559896	Similar to RIKEN cDNA 2310022B05	1	2	1
Itsn1	Intersectin-1	1	2	1
Palm	Paralemmin-1	1	2	1
Map1s	Microtubule-associated protein 1S	1	2	1
Ptprz1	Receptor-type tyrosine-protein phosphatase zeta	1	2	1
Usp7	Ubiquitin carboxyl-terminal hydrolase 7	1	2	1
C1qbp	Complement component 1 Q subcomponent-binding protein, mitochondrial	1	2	1
Eif6	Eukaryotic translation initiation factor 6	1	2	1
Tox4	Epidermal Langerhans cell protein LCP1	1	2	1
Rab21	Ras-related protein Rab-21	1	2	1
Pafah1b2	Platelet-activating factor acetylhydrolase IB subunit beta	1	2	1
Elavl2	ELAV-like protein 2	1	2	1
Ccdc88a	Coiled coil domain-containing 88A	1	2	1
Xpo5	Exportin 5	1	2	1
Ranbp1	RAN-binding protein 1	1	2	1
Kpna4	Importin subunit alpha	1	2	1
Anp32a	Acidic leucine-rich nuclear phosphoprotein 32 family member A	1	2	1
Sec31a	Protein transport protein Sec31A	1	2	1
LOC100912604	Spermidine synthase	1	2	1
Rpl29	60S ribosomal protein L29	1	2	1
Ptrh2	Peptidyl-tRNA hydrolase 2	1	2	1
Sh3gl1	Endophilin-A2	1	2	1
Uggt1	UDP-glucose:glycoprotein glucosyltransferase 1	1	2	1
Usp10	Ubiquitin carboxyl-terminal hydrolase 10	1	2	1
Ctnna1	Catenin (Cadherin associated protein), alpha 1	1	2	1
Eif3m	Eukaryotic translation initiation factor 3 subunit M	1	2	1
Vps52	Vacuolar protein sorting-associated protein 52 homolog	1	2	1
Syt11	Synaptotagmin-11	1	2	1
Etfb	Electron transfer flavoprotein subunit beta	2	4	1
Iars2	Isoleucyl-tRNA synthetase 2, mitochondrial	1	2	1
Tmem43	Transmembrane protein 43	1	2	1
Rhot2	Mitochondrial Rho GTPase 2	1	2	1
Ube2o	Ubiquitin-conjugating enzyme E2O	1	2	1
Capza2	F-actin-capping protein subunit alpha-2	1	2	1
Park7	Protein/nucleic acid deglycase DJ-1	1	2	1
Acin1	Acin1 protein (Fragment)	1	2	1
Agpat1	1-acyl-sn-glycerol-3-phosphate acyltransferase	1	2	1
Rps12	40S ribosomal protein S12	1	2	1
Smarcad1	SWI/SNF-related matrix-associated actin-dependent regulator of chromatin subfamily A containing DEAD/H box 1	1	2	1
Mvd	Diphosphomevalonate decarboxylase	1	2	1
Anapc1	Anaphase promoting complex subunit 1 (Predicted)	1	2	1
Vps29	Vacuolar protein sorting-associated protein 29	1	2	1
Rtca	RNA terminal phosphate cyclase domain 1	1	2	1
Nelfe	Negative elongation factor complex member E	1	2	1
LOC100360260	Chromobox homolog 3-like	1	2	1
Prpf4b	Serine/threonine-protein kinase PRP4 homolog	1	2	1
Dhx30	Putative ATP-dependent RNA helicase DHX30	1	2	1
Lig3	DNA ligase	1	2	1
Dnaja1	DnaJ homolog subfamily A member 1	1	2	1
Ranbp3	RAN-binding protein 3	1	2	1
Slit1	Slit homolog 1 protein	1	2	1
Rps25	40S ribosomal protein S25	1	2	1
Agl	Amylo-1, 6-glucosidase, 4-alpha-glucanotransferase (Glycogen debranching enzyme, glycogen storage disease type III) (Predicted), isoform CRA_a	1	2	1
Ubtf	Nucleolar transcription factor 1	1	2	1
Suclg1	Succinate--CoA ligase [ADP/GDP-forming] subunit alpha, mitochondrial	1	2	1
Fah	Fumarylacetoacetase	1	2	1
Dlst	Dihydrolipoyllysine-residue succinyltransferase component of 2-oxoglutarate dehydrogenase complex, mitochondrial	1	2	1
Smc1a	Structural maintenance of chromosomes protein 1A	1	2	1
Mb21d2	Mab-21 domain-containing 2	1	2	1
Gdap1l1	Ganglioside-induced differentiation-associated protein 1-like 1	1	2	1
Ppp1r1a	Protein phosphatase 1 regulatory subunit 1A	1	2	1
Sf3b3	Sf3b3 protein (Fragment)	1	2	1
Asns	Asparagine synthetase [glutamine-hydrolyzing]	1	2	1
Rbbp4	RB-binding protein 4, chromatin-remodeling factor	1	2	1
Tkt	Transketolase	1	2	1
Usp47	Ubiquitin-specific peptidase 47	1	2	1
Atp9a	Phospholipid-transporting ATPase	1	2	1
Nup153	Nuclear pore complex protein Nup153	1	2	1
Tmx4	Thioredoxin domain containing 13	1	2	1
Dock7	Dedicator of cytokinesis 7	1	2	1
Carmil1	Capping protein regulator and myosin 1 linker 1	1	2	1
Fbxo30	F-box only protein 30	1	2	1
Abhd12	Monoacylglycerol lipase ABHD12	1	2	1
Eif4e	Eukaryotic translation initiation factor 4E	1	2	1
Tmem35a	Transmembrane protein 35A	1	2	1
Elp4	LOC687694 protein	1	2	1
Gpm6a	Neuronal membrane glycoprotein M6-a	1	2	1
Wdr7	WD repeat-containing protein 7	1	2	1
Naa35	N-alpha-acetyltransferase 35, NatC auxiliary subunit	1	2	1
Rras2	RAS-related 2	1	2	1
Mtor	Serine/threonine-protein kinase mTOR	1	2	1
Tiprl	TIP41-like protein	1	2	1
Fam91a1	Fam91a1 protein	1	2	1
Pigu	Phosphatidylinositol glycan anchor biosynthesis class U protein	1	2	1
Tsnax	Translin-associated protein X	1	2	1
Cisd1	CDGSH iron-sulfur domain-containing protein 1	1	2	1
Qdpr	Dihydropteridine reductase	1	2	1
Snta1	Snta1 protein (Fragment)	1	2	1
Pdhx	Pdhx protein (Fragment)	1	2	1
Tbpl1	TATA-box-binding protein-like 1	1	2	1
Diras2	DIRAS family GTPase 2	1	2	1
Eif2a	Eukaryotic translation initiation factor 2A	1	2	1
Arl6ip5	PRA1 family protein 3	1	2	1
LOC500013	Sterile alpha motif domain containing 9-like	1	2	1
Pfas	Phosphoribosylformylglycinamidine synthase-like	1	2	1
Grk2	Beta-adrenergic receptor kinase 1	1	2	1
Ncoa5	Nuclear receptor coactivator 5	1	2	1
Tubg1	Tubulin gamma-1 chain	1	2	1
Snrpb	Small nuclear ribonucleoprotein-associated protein B (Fragment)	1	2	1
Vkorc1l1	Vitamin K epoxide reductase complex subunit 1-like protein 1	1	2	1
Unc13c	Protein unc-13 homolog C	1	2	1
Jph3	Junctophilin 3	1	2	1
	Bcl-2-interacting death suppressor	1	2	1
Lamc1	Laminin subunit gamma 1	26	50	0.943416
Hspd1	60 kDa heat shock protein, mitochondrial	10	19	0.925999
Hnrnpl	Heterogeneous nuclear ribonucleoprotein L	8	15	0.906891
Tra2b	Transformer-2 protein homolog beta	8	15	0.906891
Cct5	T-complex protein 1 subunit epsilon	7	13	0.893085
Tuba1b	Tubulin alpha-1B chain	100	184	0.879706
Crmp1	Dihydropyrimidinase-related protein 1	6	11	0.874469
Slc25a12	Solute carrier family 25 member 12	6	11	0.874469
Eno1	Alpha-enolase	6	11	0.874469
Map1b	Microtubule-associated protein 1B	11	20	0.862496
Aldh18a1	Delta-1-pyrroline-5-carboxylate synthase	5	9	0.847997
Tubb6	Tubulin beta chain	37	66	0.834941
Rps4x	40S ribosomal protein S4, X isoform	9	16	0.830075
Tuba4a	Tubulin alpha-4A chain	93	164	0.818393
Tubb5	Tubulin beta-5 chain	68	119	0.807355
Srrm2	Serine/arginine repetitive matrix 2	4	7	0.807355
Dpysl5	Dihydropyrimidinase-related protein 5	4	7	0.807355
Wars	Tryptophan--tRNA ligase, cytoplasmic	4	7	0.807355
Tuba1a	Tubulin alpha-1A chain	149	260	0.803199
Hp1bp3	Heterochromatin protein 1-binding protein 3	7	12	0.777608
Arf3	ADP-ribosylation factor 3	7	12	0.777608
Lamb1	Laminin subunit beta 1	21	35	0.736966
Ddx3x	DEAD-box helicase 3, X-linked	9	15	0.736966
Copa	Coatomer subunit alpha	6	10	0.736966
Hadha	Trifunctional enzyme subunit alpha, mitochondrial	6	10	0.736966
Ddx39a	ATP-dependent RNA helicase DDX39A	3	5	0.736966
Cat	Catalase	3	5	0.736966
Dbn1	Drebrin	3	5	0.736966
Hist3h2ba	Histone H2B	6	10	0.736966
Hist2h2be	Histone H2B	6	10	0.736966
Hist3h2bb	Histone H2B	6	10	0.736966
Atp2a2	Sarcoplasmic/endoplasmic reticulum calcium ATPase 2	3	5	0.736966
Rps14	40S ribosomal protein S14	3	5	0.736966
Sfxn3	Sideroflexin	3	5	0.736966
Copb1	Coatomer subunit beta	3	5	0.736966
Hacd3	Very-long-chain (3R)-3-hydroxyacyl-CoA dehydratase	3	5	0.736966
Hsd17b12	Very-long-chain 3-oxoacyl-CoA reductase	3	5	0.736966
Prps1	Ribose-phosphate pyrophosphokinase 1	3	5	0.736966
Rab5c	RAB5C, member RAS oncogene family	3	5	0.736966
Cmas	Cytidine monophosphate N-acetylneuraminic acid synthetase	3	5	0.736966
Rpl23a	60S ribosomal protein L23a	3	5	0.736966
Tubb4a	Tubulin beta chain	59	98	0.732067
Fasn	Fatty acid synthase	11	18	0.710493
Tuba1c	Tubulin alpha-1C chain	98	160	0.707218
LOC100909441	Tubulin alpha chain	98	160	0.707218
Tubb4b	Tubulin beta chain	67	109	0.702095
Nid1	Nidogen-1	8	13	0.70044
Ckb	Creatine kinase B-type	5	8	0.678072
Rpn2	Dolichyl-diphosphooligosaccharide--protein glycosyltransferase subunit 2	5	8	0.678072
Mapt	Microtubule-associated protein	5	8	0.678072
Rpl15	60S ribosomal protein L15	5	8	0.678072
Tubb2b	Tubulin beta-2B chain	78	122	0.645335
Tuba8	Tubulin alpha-8 chain	79	120	0.60311
Myh11	Myosin-11 (Fragments)	2	3	0.584963
Myh14	Myosin heavy chain 14	2	3	0.584963
Actc1	Actin, alpha cardiac muscle 1	24	36	0.584963
Acta1	Actin, alpha skeletal muscle	24	36	0.584963
Trim46	Tripartite motif-containing protein 46	12	18	0.584963
Matr3	Matrin-3	8	12	0.584963
Pafah1b1	Platelet-activating factor acetylhydrolase IB subunit alpha	2	3	0.584963
Camk2a	Calcium/calmodulin-dependent protein kinase type II subunit alpha	4	6	0.584963
Camk2g	Calcium/calmodulin-dependent protein kinase type II subunit gamma	2	3	0.584963
Pygb	Alpha-1,4 glucan phosphorylase	6	9	0.584963
Dctn1	Dynactin subunit 1	2	3	0.584963
Ahcy	Adenosylhomocysteinase	6	9	0.584963
Arf5	ADP-ribosylation factor 5	6	9	0.584963
Rpl9	60S ribosomal protein L9	6	9	0.584963
Psmc3	26S proteasome regulatory subunit 6A	2	3	0.584963
Dlat	Dihydrolipoyllysine-residue acetyltransferase component of pyruvate dehydrogenase complex, mitochondrial	2	3	0.584963
Clasp2	CLIP-associating protein 2	2	3	0.584963
Rpsa	40S ribosomal protein SA	2	3	0.584963
Slc1a3	Excitatory amino acid transporter 1	4	6	0.584963
Eif3f	Eukaryotic translation initiation factor 3 subunit F	2	3	0.584963
Map2k4	Dual specificity mitogen-activated protein kinase kinase 4	2	3	0.584963
Csnk2b	Casein kinase II subunit beta	2	3	0.584963
Rps15a	40S ribosomal protein S15a	2	3	0.584963
Ndufa9	NADH dehydrogenase [ubiquinone] 1 alpha subcomplex subunit 9, mitochondrial	2	3	0.584963
Rpl36a	60S ribosomal protein L36a	4	6	0.584963
Banf1	Barrier-to-autointegration factor	2	3	0.584963
Rsl1d1l1	Ribosomal L1 domain-containing 1-like 1	2	3	0.584963
Mcu	Mitochondrial calcium uniporter	2	3	0.584963
Aldh4a1	Delta-1-pyrroline-5-carboxylate dehydrogenase, mitochondrial	2	3	0.584963
Aldh9a1	4-trimethylaminobutyraldehyde dehydrogenase	2	3	0.584963
Actr3	Actin-related protein 3	2	3	0.584963
Csde1	Cold shock domain-containing protein E1	2	3	0.584963
Prpf19	Pre-mRNA-processing factor 19	2	3	0.584963
Mfge8	Lactadherin	2	3	0.584963
Msn	Moesin	2	3	0.584963
Rdx	Radixin	2	3	0.584963
Atp5b	ATP synthase subunit beta, mitochondrial	13	19	0.547488
Tubb3	Tubulin beta-3 chain	55	80	0.540568
Cpsf6	Cleavage and polyadenylation specific factor 6, 68kDa (Predicted), isoform CRA_b	7	10	0.514573
Actbl2	Actin, beta-like 2	12	17	0.5025
Tubb2a	Tubulin beta-2A chain	80	112	0.485427
Tubal3	Tubulin alpha chain	5	7	0.485427
Nefm	Neurofilament medium polypeptide	5	7	0.485427
Pkm	Pyruvate kinase	10	14	0.485427
Eif4a1	Eukaryotic translation initiation factor 4A1	10	14	0.485427
H2afy	Core histone macro-H2A.1	10	14	0.485427
Rpl4	60S ribosomal protein L4	10	14	0.485427
Ncam1	Neural cell adhesion molecule 1	5	7	0.485427
Cs	Citrate synthase	5	7	0.485427
Hnrnpk	Heterogeneous nuclear ribonucleoprotein K	14	19	0.440573
H2afy2	Core histone macro-H2A	3	4	0.415037
Ap3b2	AP-3 complex subunit beta	6	8	0.415037
Cbx5	Cbx5 protein	6	8	0.415037
Hnrnph2	Heterogeneous nuclear ribonucleoprotein H2	3	4	0.415037
Phb2	Prohibitin-2	6	8	0.415037
Idh2	Isocitrate dehydrogenase [NADP], mitochondrial	6	8	0.415037
Farp1	FERM, RhoGEF and pleckstrin domain-containing protein 1	3	4	0.415037
Myo5a	Unconventional myosin-Va	3	4	0.415037
Oxct1	Succinyl-CoA:3-ketoacid coenzyme A transferase 1, mitochondrial	3	4	0.415037
Camkv	CaM kinase-like vesicle-associated protein	3	4	0.415037
Hnrnpd	Heterogeneous nuclear ribonucleoprotein D0	3	4	0.415037
Rab7a	Ras-related protein Rab-7a	3	4	0.415037
Cyfip1	Cytoplasmic FMR1-interacting protein 1	3	4	0.415037
Rpl10a	60S ribosomal protein L10a	3	4	0.415037
Prkaca	cAMP-dependent protein kinase catalytic subunit alpha	3	4	0.415037
Slc25a11	Mitochondrial 2-oxoglutarate/malate carrier protein	3	4	0.415037
Uchl1	Ubiquitin carboxyl-terminal hydrolase isozyme L1	3	4	0.415037
Rps6	40S ribosomal protein S6	3	4	0.415037
Slc25a4	ADP/ATP translocase 1	25	33	0.400538
U2af2	Similar to U2 (RNU2) small nuclear RNA auxiliary factor 2 isoform b	13	17	0.387023
Atp5a1	ATP synthase subunit alpha, mitochondrial	23	30	0.383329
Hdgfl3	Hepatoma-derived growth factor-related protein 3	10	13	0.378512
Ap2a1	Adaptor protein complex AP-2, alpha 1 subunit (Predicted)	7	9	0.36257
Acta2	Actin, aortic smooth muscle	24	30	0.321928
Actg2	Actin, gamma-enteric smooth muscle	24	30	0.321928
Vim	Vimentin	32	40	0.321928
Ddx46	Probable ATP-dependent RNA helicase DDX46	4	5	0.321928
Uqcrc2	Cytochrome b-c1 complex subunit 2, mitochondrial	4	5	0.321928
Vdac3	Voltage-dependent anion-selective channel protein 3	4	5	0.321928
Nsdhl	Sterol-4-alpha-carboxylate 3-dehydrogenase, decarboxylating	4	5	0.321928
Atp5c1	ATP synthase subunit gamma, mitochondrial	4	5	0.321928
Rps7	40S ribosomal protein S7	4	5	0.321928
Hist2h2aa3	Histone H2A type 2-A	8	10	0.321928
Hist2h2ac	Histone H2A	8	10	0.321928
Hist1h2af	Histone H2A	8	10	0.321928
H2afj	Histone H2A.J	8	10	0.321928
Hist1h2ak	Histone H2A	8	10	0.321928
Hist1h2ac	Histone H2A	8	10	0.321928
Hist1h2ah	Histone H2A	8	10	0.321928
LOC100910554	Histone H2A	8	10	0.321928
LOC680322	Histone H2A	8	10	0.321928
Gfap	Glial fibrillary acidic protein	18	22	0.289507
Camk2b	Calcium/calmodulin-dependent protein kinase type II subunit beta	5	6	0.263034
Hist1h1b	Histone H1.5	5	6	0.263034
Cct2	T-complex protein 1 subunit beta	5	6	0.263034
Idh3B	Isocitrate dehydrogenase [NAD] subunit beta, mitochondrial	5	6	0.263034
U2af1	RCG60540, isoform CRA_a	5	6	0.263034
Tardbp	RCG31562, isoform CRA_c	5	6	0.263034
Top1	DNA topoisomerase 1	6	7	0.222392
Pdia3	Protein disulfide-isomerase A3	6	7	0.222392
Vdac1	Voltage-dependent anion-selective channel protein 1	6	7	0.222392
Vdac2	Voltage-dependent anion-selective channel protein 2	6	7	0.222392
H1f0	Histone H1.0	6	7	0.222392
Rpl18a	60S ribosomal protein L18a	6	7	0.222392
Hspa8	Heat shock cognate 71 kDa protein	26	29	0.157541
Luc7l	LUC7-like	9	10	0.152003
Mdk	Midkine	18	20	0.152003
Slc25a5	ADP/ATP translocase 2	21	23	0.131245
Hist1h4b	Histone H4	12	13	0.115477
Tubb1	Tubulin beta chain	14	15	0.0995357
Ank3	Ankyrin-3	1	1	0
Ndel1	Nuclear distribution protein nudE-like 1	1	1	0
Nde1	Nuclear distribution protein nudE homolog 1	1	1	0
Nefl	Neurofilament light polypeptide	4	4	0
Nefh	Neurofilament heavy polypeptide	1	1	0
Tcp1	T-complex protein 1 subunit alpha	12	12	0
Ppil4	Peptidylprolyl isomerase-like 4	6	6	0
Eif4a3	Eukaryotic initiation factor 4A-III	1	1	0
Cct4	T-complex protein 1 subunit delta	5	5	0
Luc7l3	LUC7-like 3 pre-mRNA-splicing factor	5	5	0
Cct3	T-complex protein 1 subunit gamma	8	8	0
Syn1	Synapsin-1	3	3	0
RGD1562451	Polyadenylate-binding protein	1	1	0
Krt42	Keratin, type I cytoskeletal 42	1	1	0
Rpl7	60S ribosomal protein L7	7	7	0
Rpl7a	60S ribosomal protein L7a	7	7	0
Hnrnph1	Heterogeneous nuclear ribonucleoprotein H	6	6	0
Dclk1	Serine/threonine-protein kinase DCLK1	6	6	0
Srsf12	Serine and arginine-rich-splicing factor 12	3	3	0
Sucla2	Succinate-CoA ligase subunit beta (Fragment)	4	4	0
Gnai1	Guanine nucleotide-binding protein G(i) subunit alpha-1	1	1	0
Gnai3	Guanine nucleotide-binding protein G(k) subunit alpha	1	1	0
Ap3d1	Adaptor-related protein complex 3, delta 1 subunit	4	4	0
Ddx21	Nucleolar RNA helicase 2	6	6	0
Prkar2a	cAMP-dependent protein kinase type II-alpha regulatory subunit	1	1	0
43714	Septin 6	3	3	0
Csnk2a2	Casein kinase 2 alpha 2	1	1	0
Sfxn1	Sideroflexin-1	2	2	0
Dnm2	Dynamin-2	1	1	0
Actr1a	Alpha-centractin	4	4	0
Actr1b	ARP1 actin-related protein 1 homolog B	2	2	0
Epb41	Erythrocyte membrane protein band 4.1	1	1	0
Hspa4	Heat shock 70 kDa protein 4	1	1	0
Alb	Serum albumin	7	7	0
Ndufs1	NADH-ubiquinone oxidoreductase 75 kDa subunit, mitochondrial	3	3	0
Pgrmc1	Membrane-associated progesterone receptor component 1	1	1	0
Srsf5	Serine/arginine-rich splicing factor 5	3	3	0
H3f3b	Histone H3.3	1	1	0
H3f3c	Histone H3	1	1	0
LOC690171	Histone H3	1	1	0
Rufy3	Protein RUFY3	1	1	0
Nckap1	Nck-associated protein 1	3	3	0
Rps3a	40S ribosomal protein S3a	5	5	0
Cyfip2	Cytoplasmic FMR1-interacting protein 2	3	3	0
Srp72	Srp72 protein (Fragment)	1	1	0
Kras	V-Ki-ras2 Kirsten rat sarcoma viral oncogene homolog	1	1	0
Clasp1	Cytoplasmic linker-associated protein 1	1	1	0
Rps16	40S ribosomal protein S16	4	4	0
Rpl24	60S ribosomal protein L24	4	4	0
Farsa	Phenylalanine--tRNA ligase alpha subunit	3	3	0
Sugp2	SURP and G patch domain-containing 2	1	1	0
Fh	Fumarate hydratase, mitochondrial	2	2	0
Nfia	Nuclear factor 1 A-type	1	1	0
NF1L4	Nuclear factor 1	1	1	0
NFI-A	Nuclear factor 1	1	1	0
Cyb5r3	NADH-cytochrome b5 reductase 3	1	1	0
Prkacb	cAMP-dependent protein kinase catalytic subunit beta	4	4	0
Agfg1	Arf-GAP domain and FG repeat-containing protein 1	1	1	0
Pfkm	ATP-dependent 6-phosphofructokinase, muscle type	3	3	0
Rab5a	Ras-related protein Rab-5A	4	4	0
Ctnnd1	Catenin (Cadherin associated protein), delta 1 (Predicted), isoform CRA_a	1	1	0
Dync1li2	Cytoplasmic dynein 1 light intermediate chain 2	1	1	0
Gmps	GMP synthase [glutamine-hydrolyzing]	1	1	0
Rpl27	60S ribosomal protein L27	5	5	0
Eps15l1	Epidermal growth factor receptor pathway substrate 15-like 1	1	1	0
Nup214	Nucleoporin 214 (Fragment)	1	1	0
Ctbp2	C-terminal-binding protein 2	1	1	0
Ahnak2	AHNAK nucleoprotein 2	1	1	0
H2afx	Histone H2A	6	6	0
Prkcg	Protein kinase C gamma type	2	2	0
Spock3	SPARC/osteonectin, cwcv and kazal-like domains proteoglycan 3	1	1	0
Ccser2	Coiled-coil serine-rich protein 2	1	1	0
Tst	Thiosulfate sulfurtransferase	1	1	0
Fam114a2	Family with sequence similarity 114, member A2	1	1	0
Fam169a	Family with sequence similarity 169, member A	1	1	0
Epm2aip1	EPM2A-interacting protein 1	2	2	0
Stip1	Stress-induced-phosphoprotein 1	3	3	0
Anxa2	Annexin A2	1	1	0
Fabp7	Fatty acid-binding protein, brain	1	1	0
Psmd14	Proteasome (Prosome, macropain) 26S subunit, non-ATPase, 14	2	2	0
Parp1	Poly [ADP-ribose] polymerase 1	1	1	0
Lss	Lanosterol synthase	2	2	0
Psmc4	26S proteasome regulatory subunit 6B	1	1	0
Nucks1	Nuclear ubiquitous casein and cyclin-dependent kinase substrate 1	1	1	0
Arvcf	ARVCF, delta catenin family member	1	1	0
Prdx5	Peroxiredoxin-5, mitochondrial	1	1	0
Farsb	Phenylalanyl-tRNA synthetase, beta subunit	3	3	0
Ola1	Obg-like ATPase 1	4	4	0
Cnp	2',3'-cyclic-nucleotide 3'-phosphodiesterase	1	1	0
Ppp3ca	Serine/threonine-protein phosphatase 2B catalytic subunit alpha isoform	1	1	0
Ppp3cc	Serine/threonine-protein phosphatase	1	1	0
Gna14	G protein subunit alpha 14	1	1	0
Tmx1	Thioredoxin domain containing 1	1	1	0
Cherp	Calcium homeostasis endoplasmic reticulum protein	1	1	0
Gstm4	Glutathione S-transferase	1	1	0
Gstm2	Glutathione S-transferase Mu 2	1	1	0
Gpc2	Glypican-2	1	1	0
Rhob	Rho-related GTP-binding protein RhoB	1	1	0
LOC100360057	RCG31311	2	2	0
Cars	Cars protein (Fragment)	1	1	0
Wdr1	WD repeat-containing protein 1	1	1	0
Rtn3	Reticulon-3	1	1	0
Amph	Amphiphysin	1	1	0
Sipa1l2	Signal-induced proliferation-associated 1-like protein 2	1	1	0
Nmt1	Glycylpeptide N-tetradecanoyltransferase 1	1	1	0
Crym	Ketimine reductase mu-crystallin	1	1	0
Atp6v0c	V-type proton ATPase 16 kDa proteolipid subunit	1	1	0
Nrxn2	Neurexin-2	1	1	0
Ubap2	Ubiquitin-associated protein 2	1	1	0
Rpl28	60S ribosomal protein L28	3	3	0
Rpl19	60S ribosomal protein L19	2	2	0
Syt1	Synaptotagmin-1	1	1	0
Naca	Naca protein	1	1	0
Ndufv1	NADH dehydrogenase [ubiquinone] flavoprotein 1, mitochondrial	1	1	0
Phf5a	PHD finger-like domain-containing protein 5A	1	1	0
Tpd52l2	Tumor protein D54	1	1	0
Rpl37a-ps1	Putative 60S ribosomal protein L37a	3	3	0
Rpl30	60S ribosomal protein L30	2	2	0
Arl3	ADP-ribosylation factor-like protein 3	1	1	0
Fubp1	Far upstream element-binding protein 1	1	1	0
Tomm22	Mitochondrial import receptor subunit TOM22 homolog	2	2	0
Por	NADPH--cytochrome P450 reductase	1	1	0
Limd1	LIM domain-containing protein 1	1	1	0
Dnaja2	DnaJ (Hsp40) homolog, subfamily A, member 2	1	1	0
Ptbp2	Polypyrimidine tract-binding protein 2	1	1	0
Ube2h	Ubiquitin-conjugating enzyme E2H	1	1	0
Son	Son DNA-binding protein	1	1	0
Plppr4	Phospholipid phosphatase-related protein type 4	1	1	0
Zwint	ZW10 interactor	1	1	0
Ncan	Neurocan core protein	1	1	0
Rplp2	60S acidic ribosomal protein P2	1	1	0
Nav1	Neuron navigator 1	1	1	0
Bicd2	BICD cargo adaptor 2	1	1	0
Sart1	U4/U6.U5 tri-snRNP-associated protein 1	1	1	0
Pafah1b3	Platelet-activating factor acetylhydrolase IB subunit gamma	1	1	0
Rps17	40S ribosomal protein S17	1	1	0
Cnbp	Cellular nucleic acid-binding protein	2	2	0
Eps15	Epidermal growth factor receptor pathway substrate 15 isoform B	1	1	0
Lpl	Lipoprotein lipase	1	1	0
Srrm1	Serine and arginine repetitive matrix 1	1	1	0
Basp1	Brain acid soluble protein 1	1	1	0
Ppp6r3	Protein phosphatase 6, regulatory subunit 3	1	1	0
Snap91	Clathrin coat assembly protein AP180	1	1	0
Picalm	Phosphatidylinositol-binding clathrin assembly protein	1	1	0
Cdv3	Protein CDV3 homolog	1	1	0
Marcks	Myristoylated alanine-rich C-kinase substrate	1	1	0
Bin1	Myc box-dependent-interacting protein 1	1	1	0
Mdh1	Malate dehydrogenase, cytoplasmic	1	1	0
Rdh11	Retinol dehydrogenase 11 (All-trans/9-cis/11-cis)	1	1	0
Ogfr	Ogfr protein	1	1	0
Atp5l	ATP synthase subunit g, mitochondrial	2	2	0
Gigyf2	GRB10-interacting GYF protein 2 (Fragment)	1	1	0
Arf6	ADP-ribosylation factor 6	1	1	0
Sart3	Squamous cell carcinoma antigen recognized by T-cells 3	1	1	0
Stau2	Double-stranded RNA-binding protein Staufen homolog 2	1	1	0
Nr2f1	Orphan receptor COUP-TFI	1	1	0
Nr2f2	COUP transcription factor 2	1	1	0
Cenpv	Centromere protein V	1	1	0
G3bp1	G3BP stress granule assembly factor 1	1	1	0
G3bp2	G3BP stress granule assembly factor 2	1	1	0
Emc3	ER membrane protein complex subunit 3	1	1	0
Set	Protein SET	1	1	0
Srprb	Signal recognition particle receptor subunit beta	1	1	0
Esd	S-formylglutathione hydrolase	1	1	0
Rpl36	60S ribosomal protein L36	1	1	0
Mthfd1	C-1-tetrahydrofolate synthase, cytoplasmic	1	1	0
Gstp1	Glutathione S-transferase P	1	1	0
Map2k1	Dual specificity mitogen-activated protein kinase kinase 1	1	1	0
Map2k2	Dual specificity mitogen-activated protein kinase kinase 2	1	1	0
Mfap1a	Microfibrillar-associated protein 1A	1	1	0
Mt3	Metallothionein-3	1	1	0
Arhgdia	Rho GDP-dissociation inhibitor 1	1	1	0
Zfp185	Zinc finger protein 185	1	1	0
Dnmt3a	DNA (cytosine-5)-methyltransferase 3A	1	1	0
Fdft1	Squalene synthase	1	1	0
Fip1l1	Pre-mRNA 3'-end-processing factor FIP1	1	1	0
Crip2	Cysteine-rich protein 2	1	1	0
Sqstm1	Sequestosome-1	1	1	0
Impact	Protein IMPACT	1	1	0
Ahsa1	Activator of Hsp90 ATPase activity 1	1	1	0
Aldh7a1	Alpha-aminoadipic semialdehyde dehydrogenase	1	1	0
Abcd3	ATP-binding cassette sub-family D member 3	2	2	0
Aldoc	Fructose-bisphosphate aldolase C	1	1	0
Aldh6a1	Methylmalonate-semialdehyde dehydrogenase [acylating], mitochondrial	1	1	0
Erc1	ELKS/Rab6-interacting/CAST family member 1	1	1	0
Slc25a20	Mitochondrial carnitine/acylcarnitine carrier protein	1	1	0
Vps51	VPS51 GARP complex subunit	1	1	0
Hnrnph3	Heterogeneous nuclear ribonucleoprotein H3	1	1	0
Elavl3	ELAV-like protein	1	1	0
Adap1	ArfGAP with dual PH domains 1	1	1	0
Mboat7	Leng4 protein	1	1	0
Rps18	40S ribosomal protein S18	1	1	0
Add2	Beta-adducin	1	1	0
Ndrg3	Protein NDRG3	1	1	0
Vps26b	Similar to Vacuolar protein sorting 26 homolog (VPS26 protein homolog), isoform CRA_a	1	1	0
Gpd2	Glycerol-3-phosphate dehydrogenase, mitochondrial	1	1	0
Zyx	Zyxin	1	1	0
Ipo9	Importin 9	1	1	0
Itm2c	Integral membrane protein 2C	1	1	0
Aldoa	Fructose-bisphosphate aldolase A	1	1	0
Anp32b	Acidic leucine-rich nuclear phosphoprotein 32 family member B	1	1	0
Adsl	Adenylosuccinate lyase	1	1	0
Eif2s2	Eukaryotic translation initiation factor 2 subunit beta	1	1	0
Rpl22l1	RCG41580, isoform CRA_a	1	1	0
Eif4h	Eukaryotic translation initiation factor 4H	1	1	0
Wdr82	WD repeat domain 82 (Fragment)	1	1	0
Rala	Ras-related protein Ral-A	1	1	0
Ak1	Adenylate kinase isoenzyme 1	1	1	0
Actr10	ARP10 actin-related protein 10 homolog (S. cerevisiae)	1	1	0
Ap1g1	Adaptor-related protein complex 1, gamma 1 subunit, isoform CRA_b	1	1	0
Trio	Triple functional domain protein	1	1	0
Ogt	UDP-N-acetylglucosamine--peptide N-acetylglucosaminyltransferase 110 kDa subunit	1	1	0
Washc5	Similar to Hypothetical protein MGC31278	1	1	0
Lrrc47	Leucine-rich repeat-containing 47	1	1	0
Snrpd2	RCG54604	1	1	0
Tfrc	Transferrin receptor protein 1	1	1	0
Numbl	Numb-like	1	1	0
Ccdc43	Coiled-coil domain-containing protein 43	1	1	0
Tmed9	Transmembrane emp24 domain-containing protein 9	1	1	0
Cops3	COP9 signalosome complex subunit 3	1	1	0
Pacs1	Phosphofurin acidic cluster sorting protein 1	1	1	0
Cep170	KARP-1-binding protein 1	1	1	0
RGD1311703	Similar to sid2057p	1	1	0
Cnrip1	CB1 cannabinoid receptor-interacting protein 1	1	1	0
COX2	Cytochrome c oxidase subunit 2	2	2	0
Tm9sf2	Transmembrane 9 superfamily member 2	1	1	0
Syp	Synaptophysin	1	1	0
Shroom2	Protein Shroom2	1	1	0
Cdipt	CDP-diacylglycerol--inositol 3-phosphatidyltransferase	1	1	0
Ciapin1	Anamorsin	1	1	0
Agps	Alkyldihydroxyacetonephosphate synthase, peroxisomal	1	1	0
Akap12	A-kinase anchor protein 12	1	1	0
Akr1a1	Alcohol dehydrogenase [NADP(+)]	1	1	0
Pcdh8	Protocadherin-8	1	1	0
Pdcl	Phosducin-like protein	1	1	0
Rpl38	60S ribosomal protein L38	2	2	0
Cyc1	Cytochrome c-1	1	1	0
Rps20	40S ribosomal protein S20	1	1	0
Pcyox1	Prenylcysteine oxidase	1	1	0
Parva	Alpha-parvin	1	1	0
Kif2a	Kinesin-like protein KIF2A	1	1	0
Rps19	40S ribosomal protein S19	1	1	0
Ythdf1	YTH N(6)-methyladenosine RNA-binding protein 1	1	1	0
Hip1r	Huntingtin interacting protein 1 related (Fragment)	1	1	0
Herc1	HECT and RLD domain-containing E3 ubiquitin protein ligase family member 1	1	1	0
Spock2	SPARC/osteonectin, cwcv and kazal-like domains proteoglycan 2	1	1	0
App	Amyloid-beta A4 protein	1	1	0
Osgep	Probable tRNA N6-adenosine threonylcarbamoyltransferase	1	1	0
Bcr	BCR, RhoGEF and GTPase-activating protein	1	1	0
Syngap1	Ras/Rap GTPase-activating protein SynGAP	1	1	0
Stoml2	Stomatin-like protein 2, mitochondrial	1	1	0
Idh3g	Isocitrate dehydrogenase [NAD] subunit gamma 1, mitochondrial	1	1	0
Pspc1	Paraspeckle component 1	1	1	0
Smarca5	SWI/SNF related, matrix associated, actin dependent regulator of chromatin, subfamily a, member 5 (Predicted), isoform CRA_a	1	1	0
Tagln2	Transgelin-2	1	1	0
Pcdh1	Protocadherin 1	1	1	0
Mavs	Mitochondrial antiviral-signaling protein	1	1	0
Slc12a4	Solute carrier family 12 member 4	1	1	0
Hgs	Hepatocyte growth factor-regulated tyrosine kinase substrate	1	1	0
Rbmx	RNA-binding motif protein, X chromosome	1	1	0
Slc7a5	Large neutral amino acids transporter small subunit 1	1	1	0
Sarm1	Sterile alpha and TIR motif containing 1 (Predicted)	1	1	0
Lima1	Epithelial protein lost in neoplasm	1	1	0
Atp6ap1	V-type proton ATPase subunit S1	1	1	0
Hepacam	Hepatocyte cell adhesion molecule	1	1	0
Cd81	Tetraspanin	1	1	0
Cope	Coatomer protein complex, subunit epsilon	1	1	0
Rap2b	Ras-related protein Rap-2b	1	1	0
Arhgap31	Cdc42 GTPase-activating protein (Predicted)	1	1	0
Kdelr2	ER lumen protein-retaining receptor 2	1	1	0
Hint1	Histidine triad nucleotide-binding protein 1	1	1	0
Hdac2	Hdac2 protein (Fragment)	1	1	0
Hdac1	Histone deacetylase 1	1	1	0
Hdac1l	Histone deacetylase	1	1	0
Stx1b	Syntaxin-1B	1	1	0
Nhp2	H/ACA ribonucleoprotein complex subunit 2	1	1	0
Erbin	Erbb2-interacting protein	1	1	0
Higd1a	HIG1 domain family member 1A, mitochondrial	1	1	0
Fxr2	FMR1 autosomal homolog 2	1	1	0
Cryab	Alpha-crystallin B chain	1	1	0
Clcc1	Chloride channel CLIC-like protein 1	1	1	0
Rab18	Ras-related protein Rab-18	1	1	0
Snx2	Sorting nexin 2	1	1	0
Bcat1	Branched-chain-amino-acid aminotransferase, cytosolic	1	1	0
Mtpn	Myotrophin	1	1	0
Synm	Desmuslin	1	1	0
Lasp1	LIM and SH3 domain protein 1	1	1	0
Dixdc1	Dixin	1	1	0
Mtnd4	NADH-ubiquinone oxidoreductase chain 4	1	1	0
Fxr1	Fragile X mental retardation syndrome-related protein 1	1	1	0
LOC100911295	High-mobility group nucleosome binding domain 1	1	1	0
Lancl2	LanC lantibiotic synthetase component C-like 2 (Bacterial)	1	1	0
Strn	Striatin	1	1	0
Rrm1	Ribonucleoside-diphosphate reductase	1	1	0
Cyp51a1	Lanosterol 14-alpha demethylase	1	1	0
Rab3gap2	Rab3 GTPase-activating protein non-catalytic subunit	1	1	0
Pmpca	Mitochondrial-processing peptidase subunit alpha	1	1	0
Ptpro	Protein tyrosine phosphatase D30	1	1	0
S100a6	Protein S100-A6	1	1	0
Metap2	Methionine aminopeptidase 2	1	1	0
Rpl31	60S ribosomal protein L31	3	3	0
Plec	Plectin	1	1	0
Sirt5	NAD-dependent protein deacylase sirtuin-5, mitochondrial	1	1	0
Mapk8ip3	JIP3 protein	1	1	0
Ddb1	DNA damage-binding protein 1	1	1	0
Pex19	Peroxisomal biogenesis factor 19	1	1	0
Hook3	Ac1288	1	1	0
Psma7	Proteasome subunit alpha type-7	1	1	0
Dctn4	Dctn4 protein	1	1	0
Mapk1	Mitogen-activated protein kinase 1	1	1	0
Mapk3	Mitogen-activated protein kinase 3	1	1	0
Asph	Aspartate-beta-hydroxylase	1	1	0
Usmg5	Up-regulated during skeletal muscle growth protein 5	1	1	0
Prdx6	Peroxiredoxin-6	1	1	0
Pycr2	Pyrroline-5-carboxylate reductase 2	1	1	0
Psmc6	Psmc6 protein (Fragment)	1	1	0
Emilin1	Elastin microfibril interfacer 1	1	1	0
Gfpt1	Glutamine--fructose-6-phosphate aminotransferase [isomerizing] 1	1	1	0
Ppp1r7	Protein phosphatase 1 regulatory subunit 7	1	1	0
Trim3	Tripartite motif-containing protein 3	1	1	0
Pxn	Myocardial ischemic preconditioning associated protein 7	1	1	0
Cav1	Caveolin-1	1	1	0
Pdcd11	Programmed cell death 11	1	1	0
St13	Hsc70-interacting protein	1	1	0
Dctn5	Dynactin subunit 5	1	1	0
Zranb2	Zinc finger Ran-binding domain-containing protein 2	1	1	0
Timm50	RCG54610, isoform CRA_a	1	1	0
Ndufs7	NADH dehydrogenase (Ubiquinone) Fe-S protein 7	1	1	0
Kcmf1	Potassium channel modulatory factor 1	1	1	0
Nxn	Nucleoredoxin	1	1	0
Ube3a	Ubiquitin protein ligase E3A	1	1	0
Rbm11	RNA-binding motif protein 11	1	1	0
Nipsnap1	Nipsnap1 protein (Fragment)	1	1	0
Rps15	40S ribosomal protein S15	1	1	0
Elp2	Elongator complex protein 2	1	1	0
Ppme1	Protein phosphatase methylesterase 1	1	1	0
Samm50	Sorting and assembly machinery component 50 homolog	1	1	0
Tmx2	Thioredoxin-related transmembrane protein 2	1	1	0
Prkcsh	Protein kinase C substrate 80K-H	1	1	0
Ppil1	Peptidyl-prolyl cis-trans isomerase	1	1	0
Dcakd	Dephospho-CoA kinase domain-containing protein	1	1	0
Nol9	Nucleolar protein 9	1	1	0
Chid1	Cc1-9	1	1	0
Pex14	Peroxisomal membrane protein PEX14	1	1	0
Wipi2	WD repeat domain phosphoinositide-interacting protein 2	1	1	0
Aacs	Acetoacetyl-CoA synthetase	1	1	0
Bri3bp	BRI3-binding protein	1	1	0
Tbc1d15	TBC1 domain family, member 15	1	1	0
Clic6	Chloride intracellular channel protein 6	1	1	0
Kidins220	Kinase D-interacting substrate of 220 kDa	1	1	0
Actl6b	Actin-like protein 6B	1	1	0
Islr2	Immunoglobulin superfamily-containing leucine-rich repeat 2	1	1	0
Carhsp1	Calcium-regulated heat stable protein 1	1	1	0
Ap1s1	Adaptor protein complex AP-1, sigma 1 (Predicted), isoform CRA_b	1	1	0
Tppp	Tubulin polymerization-promoting protein	1	1	0
Sulf2	Sulfatase 2	1	1	0
Clpp	ATP-dependent Clp protease proteolytic subunit	1	1	0
Rps13	40S ribosomal protein S13	2	2	0
Lbr	Lamin-B receptor	1	1	0
Rabep1	Rab GTPase-binding effector protein 1	1	1	0
Cdk5	Cyclin-dependent-like kinase 5	1	1	0
Atp5j2	ATP synthase subunit f, mitochondrial	1	1	0
Apoe	Apolipoprotein E	1	1	0
Slc25a51	Solute carrier family 25 member 51	1	1	0
Ahcyl1	S-adenosylhomocysteine hydrolase-like protein 1	1	1	0
Zc3h18	Zinc finger CCCH domain-containing protein 18	1	1	0
Fmr1	Synaptic functional regulator FMR1	1	1	0
Snrpd3	RCG60635, isoform CRA_b	1	1	0
Cox4i1	Cytochrome c oxidase subunit 4 isoform 1, mitochondrial	1	1	0
Atp5h	ATP synthase subunit d, mitochondrial	1	1	0
Ncln	Nicalin	1	1	0
Chchd3	MICOS complex subunit	1	1	0
Lztfl1	Leucine zipper transcription factor-like protein 1	1	1	0
Rer1	Protein RER1	1	1	0
Aox1	Aldehyde oxidase 1	1	1	0
Ppp2r2d	Serine/threonine-protein phosphatase 2A 55 kDa regulatory subunit B delta isoform	1	1	0
Pds5b	Sister chromatid cohesion protein PDS5 homolog B	1	1	0
Praf2	PRA1 family protein	1	1	0
Faf2	FAS-associated factor 2	1	1	0
Btf3	Transcription factor BTF3	1	1	0
Nup88	Nuclear pore complex protein Nup88	1	1	0
Ap3s1	Ap3s1 protein	1	1	0
Rab31	Ras-related protein Rab-31	1	1	0
Trip12	E3 ubiquitin-protein ligase TRIP12	1	1	0
Cul5	Cullin-5	1	1	0
Dnajb6	DnaJ homolog subfamily B member 6	1	1	0
Tollip	Toll-interacting protein	1	1	0
Hint2	Histidine triad nucleotide binding protein 2 (Predicted), isoform CRA_a	1	1	0
Klhdc4	Kelch domain containing 4	1	1	0
Pex5	Peroxisomal targeting signal 1 receptor	1	1	0
Nr3c1	Glucocorticoid receptor	1	1	0
Vta1	Similar to RIKEN cDNA 1110059P08	1	1	0
Ctnnbl1	Beta-catenin-like protein 1	1	1	0
Pigk	Phosphatidylinositol glycan anchor biosynthesis, class K	1	1	0
Hsbp1	Heat shock factor-binding protein 1	1	1	0
Chmp5	Charged multivesicular body protein 5	1	1	0
Afg3l2	AFG3-like matrix AAA peptidase subunit 2	1	1	0
Arl1	ADP-ribosylation factor-like protein 1	1	1	0
Cops8	COP9 signalosome complex subunit 8	1	1	0
Sgip1	SH3-containing GRB2-like protein 3-interacting protein 1	1	1	0
Reep2	Receptor expression-enhancing protein	1	1	0
Ube2d3	Ubiquitin-conjugating enzyme E2 D3	1	1	0
Denr	Density-regulated protein	1	1	0
Cds2	Phosphatidate cytidylyltransferase 2	1	1	0
Gpn1	GPN-loop GTPase 1	1	1	0
Lypla1	Acyl-protein thioesterase 1	1	1	0
Afap1	Actin filament-associated protein 1	1	1	0
Slitrk6	SLIT and NTRK-like family, member 6	1	1	0
Elmo2	Engulfment and cell motility 2	1	1	0
Echs1	Enoyl-CoA hydratase, mitochondrial	1	1	0
Ankfy1	Ankyrin repeat and FYVE domain-containing 1	1	1	0
Atp6ap2	Renin receptor	1	1	0
Phyhipl	Phytanoyl-CoA hydroxylase-interacting protein-like	1	1	0
Gnaz	Guanine nucleotide-binding protein G(z) subunit alpha	1	1	0
Strn4	Striatin 4	1	1	0
Strn3	Striatin-3	1	1	0
Itpa	Inosine triphosphate pyrophosphatase	1	1	0
Abce1	ATP-binding cassette subfamily E member 1	1	1	0
Appl2	Adaptor protein, phosphotyrosine interaction, PH domain and leucine zipper containing 2	1	1	0
Cdc42ep1	Cdc42 effector protein 1	1	1	0
Vps28	Vacuolar protein sorting-associated protein 28 homolog	1	1	0
Slc25a29	Mitochondrial basic amino acids transporter	1	1	0
Fads2	Fatty acid desaturase 2	1	1	0
Gkap1	G kinase-anchoring protein 1	1	1	0
43713	Septin-5	1	1	0
Rlc-a	Myosin regulatory light chain RLC-A	1	1	0
Dscr3	Down syndrome critical region gene 3	1	1	0
Stt3b	Ac1573	1	1	0
Zbtb18	Zinc finger and BTB domain-containing protein 18	1	1	0
Zhx3	Zinc fingers and homeoboxes protein 3	1	1	0
Mrpl4	Mitochondrial ribosomal protein L4	1	1	0
Gdap1	Ganglioside-induced differentiation-associated-protein 1	1	1	0
Dmd	Dystrophin	1	1	0
Lsm12	LSM12 homolog	1	1	0
Tpt1	Translationally-controlled tumor protein	1	1	0
Agk	Acylglycerol kinase	1	1	0
Adgrl3	Adhesion G protein-coupled receptor L3	1	1	0
Atg2b	Autophagy related 2B	1	1	0
C2cd2l	C2CD2-like	1	1	0
Gabrb3	Gamma-aminobutyric acid receptor subunit beta-3	1	1	0
Rplp1	60S acidic ribosomal protein P1	1	1	0
Srp19	Signal recognition particle 19	1	1	0
Gpd1l	Glycerol-3-phosphate dehydrogenase [NAD(+)]	1	1	0
Sdcbp	Syntenin-1	1	1	0
Polr2h	RPB17 (Fragment)	1	1	0
Chmp4bl1	Chromatin-modifying protein 4B-like 1	1	1	0
Sun2	Sad1 and UNC84 domain-containing 2	1	1	0
Tpr	Nucleoprotein TPR	1	1	0
Ivd	Isovaleryl-CoA dehydrogenase, mitochondrial	1	1	0
Clcn6	Chloride channel protein	1	1	0
Slc20a2	Sodium-dependent phosphate transporter 2	1	1	0
Nup133	Nucleoporin 133	1	1	0
Dnajb11	DnaJ homolog subfamily B member 11	1	1	0
Tnrc6a	Trinucleotide repeat-containing 6a	1	1	0
Zw10	Centromere/kinetochore protein zw10 homolog	1	1	0
Slc4a7	Sodium bicarbonate cotransporter 3	1	1	0
Aqp4	Aquaporin-4	1	1	0
JPT1	Jupiter microtubule associated homolog 1	1	1	0
Camsap1	Calmodulin-regulated spectrin-associated protein 1	1	1	0
Echdc1	Ethylmalonyl-CoA decarboxylase	1	1	0
Tomm40	Mitochondrial import receptor subunit TOM40 homolog	1	1	0
Ndufb10	NADH:ubiquinone oxidoreductase subunit B10	1	1	0
Ppp3cb	Serine/threonine-protein phosphatase 2B catalytic subunit beta isoform	1	1	0
RGD1311575	Hypothetical LOC289568	1	1	0
Aldh1l1	Cytosolic 10-formyltetrahydrofolate dehydrogenase	1	1	0
Fbxl16	F-box/LRR-repeat protein 16	1	1	0
Srpk1	SFRS protein kinase 1	1	1	0
Ndufs3	NADH dehydrogenase (Ubiquinone) Fe-S protein 3 (Predicted), isoform CRA_c	1	1	0
Fkbp3	Peptidylprolyl isomerase (Fragment)	1	1	0
Nup62	Nuclear pore glycoprotein p62	1	1	0
Gfm1	Elongation factor G, mitochondrial	1	1	0
Srpk2	SRSF protein kinase 2 (Fragment)	1	1	0
Gatm	Glycine amidinotransferase, mitochondrial	1	1	0
Nup98	Nuclear pore complex protein Nup98-Nup96	1	1	0
Rpia	Ribose 5-phosphate isomerase A	1	1	0
Rac1	Ras-related C3 botulinum toxin substrate 1	1	1	0
Rac3	Rac family small GTPase 3	1	1	0
Vac14	Protein VAC14 homolog	1	1	0
Trim2	Tripartite motif-containing protein 2	1	1	0
Preb	Prolactin regulatory element-binding protein	1	1	0
Dhx57	DExH-box helicase 57	1	1	0
Csnk1d	Casein kinase I isoform delta	1	1	0
Pcyt1a	Choline-phosphate cytidylyltransferase A	1	1	0
Umps	Uridine monophosphate synthetase	1	1	0
Ewsr1	Ewing sarcoma breakpoint region 1	1	1	0
Eif3d	Eukaryotic translation initiation factor 3 subunit D	1	1	0
Supt5h	Rattus norvegicus (clone REM3) ORF (Fragment)	1	1	0
Mark2	Serine/threonine-protein kinase MARK2	1	1	0
Ttyh3	Protein tweety homolog	1	1	0
Sars	Serine--tRNA ligase, cytoplasmic	1	1	0
Ppp6r2	Protein phosphatase 6, regulatory subunit 2	1	1	0
Dlg1	Disks large homolog 1	1	1	0
Nipsnap2	Glioblastoma amplified sequence	1	1	0
Mcm5	DNA helicase	1	1	0
Ddx19b	Zinc responsive protein Zd10A	1	1	0
Eif4b	Eukaryotic translation initiation factor 4B	1	1	0
Tpm3	Tropomyosin alpha-3 chain	1	1	0
Ythdf3	YTH N(6)-methyladenosine RNA-binding protein 3	1	1	0
Cmpk1	UMP-CMP kinase	1	1	0
Zbtb20	Zinc finger and BTB domain containing 20 (Predicted), isoform CRA_c	1	1	0
Snapin	SNARE-associated protein Snapin	1	1	0
Ddost	Dolichyl-diphosphooligosaccharide--protein glycosyltransferase 48 kDa subunit	1	1	0
Mlec	Malectin	1	1	0
Dtd1	D-aminoacyl-tRNA deacylase	1	1	0
Surf6	Surfeit 6	1	1	0
Mrpl10	39S ribosomal protein L10, mitochondrial	1	1	0
Napa	Alpha-soluble NSF attachment protein	1	1	0
Scaf8	Protein SCAF8	1	1	0
Mecp2	Methyl-CpG-binding protein 2	1	1	0
Kpna1	Importin subunit alpha-5	1	1	0
St8sia3	GD3 alpha 2,8-sialyltransferase	1	1	0
Acads	Short-chain specific acyl-CoA dehydrogenase, mitochondrial	1	1	0
Epb41l5	Band 4.1-like protein 5	1	1	0
Dolpp1	Dolichyl pyrophosphate phosphatase 1 (Predicted), isoform CRA_b	1	1	0
Cycs	Cytochrome c, somatic	1	1	0
Prkar1a	cAMP-dependent protein kinase type I-alpha regulatory subunit	1	1	0
Ergic1	Endoplasmic reticulum-golgi intermediate compartment 1	1	1	0
Dync1i2	Cytoplasmic dynein 1 intermediate chain 2	1	1	0
Snrpf	RCG48672	1	1	0
Msmo1	Methylsterol monooxygenase 1	1	1	0
Osbpl8	Oxysterol-binding protein	1	1	0
Nup85	Nuclear pore complex protein Nup85	1	1	0
Plod2	Procollagen-lysine,2-oxoglutarate 5-dioxygenase 2	1	1	0
Mcts1	Malignant T-cell-amplified sequence 1	1	1	0
Acot9	Acyl-CoA thioesterase 9	1	1	0
Mtap	S-methyl-5'-thioadenosine phosphorylase	1	1	0
Sgpl1	Sphingosine-1-phosphate lyase 1	1	1	0
Prpf31	PRP31 pre-mRNA processing factor 31 homolog (Yeast) (Predicted)	1	1	0
Snx4	Snx4 protein	1	1	0
Smc4	Structural maintenance of chromosomes protein	1	1	0
Mgst3	Microsomal glutathione S-transferase 3	1	1	0
Fkbp15	Peptidylprolyl isomerase	1	1	0
Rpl26	60S ribosomal protein L26	1	1	0
Pcmt1	Protein-L-isoaspartate(D-aspartate) O-methyltransferase	1	1	0
Cotl1	Coactosin-like protein	1	1	0
Taldo1	Transaldolase	1	1	0
Lrp1	LDL receptor-related protein 1	1	1	0
Plxna1	Plexin A1	1	1	0
Rabgap1	G protein-coupled receptor 21 (Predicted), isoform CRA_a	1	1	0
Ehbp1	EH domain-binding protein 1	1	1	0
Thbs1	Thrombospondin 1	1	1	0
Sympk	Symplekin	1	1	0
Gap43	Neuromodulin	1	1	0
Bub3	BUB3 mitotic checkpoint protein	1	1	0
Camsap2	Calmodulin-regulated spectrin-associated protein family, member 2	1	1	0
Mcm2	DNA helicase	1	1	0
Cbr1	Carbonyl reductase [NADPH] 1	1	1	0
Aspscr1	ASPSCR1, UBX domain-containing tether for SLC2A4	1	1	0
Ggt7	Glutathione hydrolase 7	1	1	0
Nup107	Nuclear pore complex protein Nup107	1	1	0
Zfp341	LRRGT00145	1	1	0
Glrx3	Glutaredoxin-3	1	1	0
Grk6	G protein-coupled receptor kinase	1	1	0
Parg	Poly(ADP-ribose) glycohydrolase	1	1	0
Scamp1	Secretory carrier-associated membrane protein 1	1	1	0
Tbl2	RCG21429, isoform CRA_b	1	1	0
Synj1	Synaptojanin-1	1	1	0
Gpt2	Glutamic--pyruvic transaminase 2	1	1	0
Srsf9	Serine/arginine-rich splicing factor 9	1	1	0
Arpc2	Actin-related protein 2/3 complex subunit 2	1	1	0
Psmd7	Proteasome (Prosome, macropain) 26S subunit, non-ATPase, 7 (Predicted)	1	1	0
Anapc4	Anaphase promoting complex subunit 4, isoform CRA_a	1	1	0
Gba3	Gba3 protein (Fragment)	1	1	0
Mpdu1	Mannose-P-dolichol utilization defect 1	1	1	0
Nhsl1	NHS-like 1	1	1	0
Slc39a7	H2-K region expressed gene 4, rat orthologue	1	1	0
Baz1b	Bromodomain adjacent to zinc finger domain protein 1B	1	1	0
Sult4a1	Sulfotransferase 4A1	1	1	0
Atp5d	ATP synthase subunit delta, mitochondrial	1	1	0
Lpp	Lipoma-preferred partner homolog	1	1	0
Ppp4r2	Ppp4r2 protein	1	1	0
Skiv2l2	Ski2-like RNA helicase 2	1	1	0
Ndufb5	NADH dehydrogenase (Ubiquinone) 1 beta subcomplex, 5 (Predicted), isoform CRA_b	1	1	0
Map2k6	Mitogen-activated protein kinase kinase 6	1	1	0
C1qtnf4	C1q and tumor necrosis factor related protein 4	1	1	0
Wdr77	Methylosome protein 50	1	1	0
Exoc3	Exocyst complex component 3	1	1	0
Mcm6	DNA replication licensing factor MCM6 (Fragment)	1	1	0
Pip4k2b	Phosphatidylinositol 5-phosphate 4-kinase type-2 beta	1	1	0
Cask	Peripheral plasma membrane protein CASK	1	1	0
Dnajc6	DnaJ heat shock protein family (Hsp40) member C6	1	1	0
Hectd4	HECT domain E3 ubiquitin protein ligase 4	1	1	0
Arpc3	Actin-related protein 2/3 complex subunit 3	1	1	0
Rbm4	RCG48334, isoform CRA_c	1	1	0
Maoa	Amine oxidase [flavin-containing] A	1	1	0
Rbm26	RNA-binding motif protein 26	1	1	0
Gstz1	Maleylacetoacetate isomerase	1	1	0
Slk	STE20-like serine/threonine-protein kinase	1	1	0
RMCP-9	Mast cell protease 9 (Fragment)	3	3	0
Lamtor1	Ragulator complex protein LAMTOR1	1	1	0
Mcm4	DNA helicase	1	1	0
Sbf1	SET-binding factor 1	1	1	0
Gstk1	Glutathione S-transferase kappa 1	1	1	0
Tomm70	Mitochondrial import receptor subunit TOM70	1	1	0
Mapre3	Microtubule-associated protein RP/EB family member 3	1	1	0
Lrrn3	Leucine-rich repeat neuronal protein 3	1	1	0
Plod3	Procollagen-lysine,2-oxoglutarate 5-dioxygenase 3	1	1	0
Mob4	MOB-like protein phocein	1	1	0
Stmn1	Stathmin	1	1	0
Uba2	RCG53609	1	1	0
Pum2	Pumilio RNA-binding family member 2	1	1	0
Naxd	ATP-dependent (S)-NAD(P)H-hydrate dehydratase	1	1	0
Mt2	Metallothionein-2	1	1	0
Eif2b4	Translation initiation factor eIF-2B subunit delta	1	1	0
Tpi1	Triosephosphate isomerase	1	1	0
Pds5a	Sister chromatid cohesion protein PDS5 homolog A	1	1	0
Pja2	E3 ubiquitin-protein ligase Praja-2	1	1	0
Yif1b	Protein YIF1B	1	1	0
Pdlim1	PDZ and LIM domain protein 1	1	1	0
Add3	Gamma-adducin	1	1	0
Pnn	Pinin, desmosome-associated protein	1	1	0
Nnt	Nicotinamide nucleotide transhydrogenase	1	1	0
LOC100361913	RCG54286, isoform CRA_a	1	1	0
Mta1	Metastasis-associated protein MTA1	1	1	0
Tmem266	Similar to expressed sequence AI118078 (Predicted)	1	1	0
Sncb	Beta-synuclein	1	1	0
Sphkap	A-kinase anchor protein SPHKAP	1	1	0
Sf3a3	Splicing factor 3a, subunit 3	1	1	0
Manf	Mesencephalic astrocyte-derived neurotrophic factor	1	1	0
Pitpnm2	Phosphatidylinositol transfer protein, membrane-associated 2	1	1	0
Atrx	Transcriptional regulator ATRX	1	1	0
Pura	Transcriptional activator protein Pur-alpha (Fragments)	1	1	0
Gclc	Glutamate--cysteine ligase catalytic subunit	1	1	0
Snw1	SNW domain-containing 1	1	1	0
Hip1	Huntingtin interacting protein 1, isoform CRA_a	1	1	0
Map1lc3a	Microtubule-associated proteins 1A/1B light chain 3A	1	1	0
Gdpd1	Lysophospholipase D GDPD1	1	1	0
Coprs	Coordinator of PRMT5 and differentiation stimulator	1	1	0
Plaa	Phospholipase A-2-activating protein	1	1	0
Usp14	Ubiquitin specific protease 14	1	1	0
Phkb	Phosphorylase kinase regulatory subunit beta	1	1	0
Sema3e	Semaphorin 3E	1	1	0
Arpin	Actin-related protein 2/3 complex inhibitor	1	1	0
Capns1	Calpain small subunit 1	1	1	0
Otc	Ornithine carbamoyltransferase, mitochondrial	1	1	0
Selenbp1	Selenium-binding protein 1	1	1	0
Nsun2	NOL1/NOP2/Sun domain family, member 2 (Predicted)	1	1	0
Dpm1	Dolichyl-phosphate mannosyltransferase subunit 1, catalytic	1	1	0
Dld	Dihydrolipoyl dehydrogenase, mitochondrial	1	1	0
Kpna6	Importin subunit alpha	1	1	0
Cp	Ceruloplasmin	1	1	0
Vangl2	Vang-like protein 2	1	1	0
Wdr61	WD repeat-containing protein 61	1	1	0
Vcl	Vinculin	1	1	0
Nadk2	NAD kinase 2, mitochondrial	1	1	0
Tpp2	Tripeptidyl-peptidase 2	1	1	0
Kif3b	Kinesin-like protein	1	1	0
Rps29	40S ribosomal protein S29	1	1	0
Ldhal6b	L-lactate dehydrogenase	1	1	0
Rpl35a	60S ribosomal protein L35a	1	1	0
Uso1	General vesicular transport factor p115	1	1	0
Fam49a	Family with sequence similarity 49, member A	1	1	0
Fgg	Fibrinogen gamma chain	1	1	0
Nisch	Nischarin	1	1	0
Hspa12a	Heat shock 70kDa protein 12A (Predicted), isoform CRA_a	1	1	0
Rap1gds1	RAP1, GTP-GDP dissociation stimulator 1 (Predicted), isoform CRA_a	1	1	0
Tmeff2	Transmembrane protein with EGF-like and two follistatin-like domains 2	1	1	0
Ddx6	DEAD-box helicase 6	1	1	0
Sod1	Superoxide dismutase [Cu-Zn]	1	1	0
Asrgl1	Isoaspartyl peptidase/L-asparaginase	1	1	0
Mgst1	Microsomal glutathione S-transferase 1	1	1	0
Sh3pxd2b	SH3 and PX domains 2B	1	1	0
Stx16	Syntaxin 16	1	1	0
Sdhb	Succinate dehydrogenase [ubiquinone] iron-sulfur subunit, mitochondrial	1	1	0
Dip2a	Disco-interacting protein 2 homolog A	1	1	0
Wdr81	WD repeat-containing protein 81	1	1	0
Rnpep	Aminopeptidase B	1	1	0
Utrn	Rattus norvegicus utrophin	1	1	0
Stk25	Serine/threonine kinase 25	1	1	0
Ak3	GTP:AMP phosphotransferase AK3, mitochondrial	1	1	0
Fam213a	Redox-regulatory protein FAM213A	1	1	0
Eloc	Elongin-C	1	1	0
Nebl	Nebulette (Fragment)	1	1	0
Tmed10	Transmembrane emp24 domain-containing protein 10	1	1	0
Uba5	Ubiquitin-like modifier-activating enzyme 5	1	1	0
Ube2v2	Ubiquitin-conjugating enzyme E2 variant 2	1	1	0
Lancl1	LanC-like protein 1	1	1	0
Metap1	Methionine aminopeptidase	1	1	0
Numa1	Nuclear mitotic apparatus protein 1	1	1	0
Dnajc11	DnaJ (Hsp40) homolog, subfamily C, member 11	1	1	0
LOC683674	Similar to Protein C7orf26 homolog	1	1	0
Flot1	Flotillin 1	1	1	0
Jpt2	Jupiter microtubule associated homolog 2	1	1	0
Asap2	ArfGAP with SH3 domain, ankyrin repeat and PH domain 2	1	1	0
Psmb3	Proteasome subunit beta type-3	1	1	0
LOC100911485	Mitofusin 2	1	1	0
Ptcd3	Pentatricopeptide repeat domain 3	1	1	0
Cnot9	CCR4-NOT transcription complex subunit 9	1	1	0
Plppr3	Phospholipid phosphatase-related protein type 3	1	1	0
Dhx36	DEAH (Asp-Glu-Ala-His) box polypeptide 36 (Predicted), isoform CRA_a	1	1	0
Arfgef1	Brefeldin A-inhibited guanine nucleotide-exchange protein 1	1	1	0
Acbd3	Acyl-Coenzyme A binding domain containing 3	1	1	0
Ap3m1	AP-3 complex subunit mu-1	1	1	0
Ndufs2	NADH dehydrogenase [ubiquinone] iron-sulfur protein 2, mitochondrial	1	1	0
Reep1	Receptor expression-enhancing protein	1	1	0
Pdp1	[Pyruvate dehydrogenase [acetyl-transferring]]-phosphatase 1, mitochondrial	1	1	0
Itgb1	Integrin beta-1	1	1	0
Scamp3	Secretory carrier-associated membrane protein (Fragment)	1	1	0
Necap2	Adaptin ear-binding coat-associated protein 2	1	1	0
Atxn2	Atxn2 protein (Fragment)	1	1	0
Rundc3a	Rap2ip protein (Fragment)	1	1	0
Arhgef12	Leukemia-associated Rho guanine nucleotide exchange factor	1	1	0
Rraga	Ras-related GTP-binding protein A	1	1	0
Ube2e2	Ube2e2 protein (Fragment)	1	1	0
Uprt	Uracil phosphoribosyltransferase homolog	1	1	0
Acsf3	Acyl-CoA synthetase family member 3	1	1	0
Yipf5	Protein YIPF5	1	1	0
Sqle	Squalene monooxygenase	1	1	0
Ints14	Integrator complex subunit 14	1	1	0
Gpi	Glucose-6-phosphate isomerase	1	1	0
Nufip2	NUFIP2, FMR1-interacting protein 2	1	1	0
Serpinc1	Serine (Or cysteine) peptidase inhibitor, clade C (Antithrombin), member 1	1	1	0
Map3k20	Mitogen-activated protein kinase kinase kinase 20	1	1	0
Bag6	Large proline-rich protein BAG6	1	1	0
Fam19a2	Family with sequence similarity 19 member A2, C-C motif chemokine-like	1	1	0
Cavin1	Caveolae-associated protein 1	1	1	0
Rheb	GTP-binding protein Rheb	1	1	0
Dhrs7b	Dehydrogenase/reductase SDR family member 7B	1	1	0
Reps1	RALBP1-associated Eps domain-containing 1	1	1	0
Sall1	Spalt-like transcription factor 1	1	1	0
Ubxn4	UBX domain-containing protein 4	1	1	0
Prpf38a	PRP38 pre-mRNA processing factor 38 (Yeast) domain containing A (Predicted), isoform CRA_b	1	1	0
Cox5b	Cytochrome c oxidase subunit 5B, mitochondrial	1	1	0
Eif4e2	Eukaryotic translation initiation factor 4E family member 2	1	1	0
Ptpn12	Tyrosine-protein phosphatase	1	1	0
Clu	Clusterin	1	1	0
Smarcc1	SWI/SNF-related, matrix-associated, actin-dependent regulator of chromatin, subfamily c, member 1	1	1	0
Nck1	Nck1 protein	1	1	0
Inpp1	Inositol polyphosphate-1-phosphatase	1	1	0
Tmem38a	Trimeric intracellular cation channel type A	1	1	0
Huwe1	E3 ubiquitin-protein ligase HUWE1	1	1	0
Acaa2	3-ketoacyl-CoA thiolase, mitochondrial	1	1	0
Tbce	Tubulin-specific chaperone E	1	1	0
Ccdc51	Coiled-coil domain-containing protein 51	1	1	0
Stam	RCG55706	1	1	0
Dnajc10	DnaJ homolog subfamily C member 10	1	1	0
Coro7	Coronin-7	1	1	0
Hspb1	Heat shock protein beta-1	1	1	0
Fcho2	F-BAR domain only protein 2	1	1	0
Arpc1a	Arpc1a protein	1	1	0
Ppp1r10	Serine/threonine-protein phosphatase 1 regulatory subunit 10	1	1	0
Wipi1	WD repeat domain, phosphoinositide-interacting 1	1	1	0
Dlg4	Disks large homolog 4	1	1	0
Snx9	Sorting nexin	1	1	0
Fkbp1a	Peptidyl-prolyl cis-trans isomerase FKBP1A	1	1	0
Hbe2	Beta-globin chain	1	1	0
Impdh2	Inosine-5'-monophosphate dehydrogenase	1	1	0
Ppp5c	Serine/threonine-protein phosphatase 5	1	1	0
Rbbp7	Histone-binding protein RBBP7	1	1	0
Gpsm1	G-protein-signaling modulator 1	1	1	0
Exoc6b	Exocyst complex component	1	1	0
Casp3	Caspase-3	1	1	0
Mark1	Serine/threonine-protein kinase MARK1	1	1	0
Spcs2	Signal peptidase complex subunit 2	1	1	0
Gatad2b	GATA zinc finger domain-containing 2B	1	1	0
Qki	Protein quaking	1	1	0
Slc16a1	Monocarboxylate transporter 1	1	1	0
Nrxn1	Neurexin-1	1	1	0
Ndufa5	NADH dehydrogenase [ubiquinone] 1 alpha subcomplex subunit 5	1	1	0
Wwox	WW domain-containing oxidoreductase	1	1	0
Tmem167a	Protein kish	1	1	0
Gpm6b	Neuronal membrane glycoprotein M6-b	1	1	0
Pias2	E3 SUMO-protein ligase PIAS2	1	1	0
Pklr	Pyruvate kinase PKLR	1	1	0
Smarce1	SWI/SNF-related matrix-associated actin-dependent regulator of chromatin subfamily E member 1	1	1	0
Nubp1	Cytosolic Fe-S cluster assembly factor NUBP1	1	1	0
Kdm1a	Lysine demethylase 1A	1	1	0
Diras1	DIRAS family GTPase 1	1	1	0
Smc3	Structural maintenance of chromosomes protein 3	1	1	0
Cpe	Carboxypeptidase E	1	1	0
Tsg101	Tumor susceptibility gene 101 protein	1	1	0
Wdfy1	WD repeat and FYVE domain-containing 1	1	1	0
Actr2	Actin-related protein 2	1	1	0
Vkorc1	Vitamin K epoxide reductase complex subunit 1	1	1	0
Drg1	Developmentally-regulated GTP-binding protein 1	1	1	0
Lap3	Cytosol aminopeptidase	1	1	0
Hspe1	10 kDa heat shock protein, mitochondrial	1	1	0
Rogdi	Protein rogdi homolog	1	1	0
Ndufa4	NDUFA4, mitochondrial complex-associated	1	1	0
Aldh1b1	Aldehyde dehydrogenase X, mitochondrial	1	1	0
Swap70	SWAP complex protein (Predicted), isoform CRA_b	1	1	0
Xpnpep1	Xaa-Pro aminopeptidase 1	1	1	0
Ampd2	AMP deaminase 2	1	1	0
Naf1	H/ACA ribonucleoprotein complex non-core subunit NAF1	1	1	0
Vsnl1	Visinin-like protein 1	1	1	0
Mtmr9	Myotubularin-related protein 9	1	1	0
Psmd5	Proteasome (Prosome, macropain) 26S subunit, non-ATPase, 5	1	1	0
Dctn2	Dynactin subunit 2	1	1	0
Pfdn2	Prefoldin subunit 2	1	1	0
Itm2b	Integral membrane protein 2B	1	1	0
Stt3a	Serine/threonine-protein kinase Chk1	1	1	0
Itgav	Integrin subunit alpha V	1	1	0
Arfgap2	ADP-ribosylation factor GTPase-activating protein 2	1	1	0
Fyttd1	UAP56-interacting factor	1	1	0
Ylpm1	YLP motif-containing protein 1	1	1	0
Cux1	Homeobox protein cut-like 1	1	1	0
Psmd8	Psmd8 protein (Fragment)	1	1	0
Skp1	S-phase kinase-associated protein 1	1	1	0
Rab13	Ras-related protein Rab-13	1	1	0
Twf1	Twinfilin-1	1	1	0
Ndufab1	Acyl carrier protein	1	1	0
Ccser1	Coiled-coil serine-rich protein 1	1	1	0
Aimp1	Aminoacyl tRNA synthetase complex-interacting multifunctional protein 1	1	1	0
Nxf1	Nuclear RNA export factor 1	1	1	0
Mia3	MIA family member 3, ER export factor	1	1	0
Rnh1	Ribonuclease inhibitor	1	1	0
Ndufv2	NADH dehydrogenase [ubiquinone] flavoprotein 2, mitochondrial	1	1	0
Sh3bp4	SH3 domain-binding protein 4	1	1	0
Got2	Aspartate aminotransferase, mitochondrial	1	1	0
Cpsf2	Cleavage and polyadenylation specific factor 2 (Predicted)	1	1	0
Mogs	Mannosyl-oligosaccharide glucosidase	1	1	0
Kifap3	Kinesin-associated protein 3	1	1	0
Lpcat3	Lysophospholipid acyltransferase 5	1	1	0
Arpc4	Actin-related protein 2/3 complex subunit 4	1	1	0
Zyg11b	Zyg-11 family member B, cell cycle regulator	1	1	0
Iqsec1	IQ motif and Sec7 domain 1	1	1	0
Sdhc	Succinate dehydrogenase complex subunit C	1	1	0
Slc12a5	Solute carrier family 12 member 5	1	1	0
P4ha2	Prolyl 4-hydroxylase subunit alpha 2	1	1	0
Tdrd3	Tudor domain-containing protein 3	1	1	0
Cep131	5-azacytidine induced gene 1 (Predicted), isoform CRA_a	1	1	0
Hck	Tyrosine-protein kinase HCK	1	1	0
Cnot1	CCR4-NOT transcription complex, subunit 1	1	1	0
Mrps31	28S ribosomal protein S31, mitochondrial	1	1	0
Pcdha4	Protocadherin alpha 4	1	1	0
Tbc1d17	TBC1 domain family, member 17	1	1	0
Dhcr24	Delta(24)-sterol reductase	1	1	0
Hprt1	Hypoxanthine-guanine phosphoribosyltransferase	1	1	0
Tfg	RCG52996, isoform CRA_a	1	1	0
Phactr4	Phosphatase and actin regulator	1	1	0
Rragc	Ras-related GTP-binding C	1	1	0
Smc2	Structural maintenance of chromosomes protein	1	1	0
Acp1	Low molecular weight phosphotyrosine protein phosphatase	1	1	0
Aimp2	Aminoacyl tRNA synthase complex-interacting multifunctional protein 2	1	1	0
Palb2	Partner and localizer of BRCA2	1	1	0
Thop1	Thimet oligopeptidase	1	1	0
Pcbp4	Poly(rC)-binding protein 4	1	1	0
Cfi	Complement factor I	1	1	0
Dnaja3	TID1	1	1	0
Dhfr	Dihydrofolate reductase	1	1	0
Chordc1	Cysteine and histidine-rich domain-containing protein 1	1	1	0
Cdc37	Hsp90 co-chaperone Cdc37	1	1	0
Tmem120a	Transmembrane protein 120A	1	1	0
Aurkaip1	Aurora kinase A interacting protein 1, isoform CRA_a	1	1	0
Psma2	Proteasome subunit alpha type-2	1	1	0
Fam98a	Protein FAM98A	1	1	0
Nampt	Nicotinamide phosphoribosyltransferase	1	1	0
Naa15	N(alpha)-acetyltransferase 15, NatA auxiliary subunit	1	1	0
Rpl34	60S ribosomal protein L34	1	1	0
Mrps27	Mitochondrial ribosomal protein S27	1	1	0
Atl2	Atlastin GTPase 2	1	1	0
Bzw1	Basic leucine zipper and W2 domain-containing protein 1	1	1	0
Ccdc80	Coiled-coil domain-containing protein 80	1	1	0
RGD1310081	Similar to hypothetical protein FLJ13231	1	1	0
Adrm1	Proteasomal ubiquitin receptor ADRM1	1	1	0
Uqcrfs1	Cytochrome b-c1 complex subunit Rieske, mitochondrial	1	1	0
Dennd5b	DENN/MADD domain containing 5B	1	1	0
Ctsd	Cathepsin D	1	1	0
Srp54	Signal recognition particle 54 kDa protein	1	1	0
Ntrk3	NT-3 growth factor receptor	1	1	0
Cdc5l	Cell division cycle 5-like protein	1	1	0
Ap2s1	AP-2 complex subunit sigma	1	1	0
Rpl39	60S ribosomal protein L39	1	1	0
Lrrc4b	Leucine-rich repeat-containing protein 4B	1	1	0
Cers6	Ceramide synthase 6	1	1	0
Arhgap1	Rho GTPase-activating protein 1	1	1	0
Dad1	Dolichyl-diphosphooligosaccharide--protein glycosyltransferase subunit DAD1	1	1	0
Pcm1	Pericentriolar material 1	1	1	0
Slc2a1	Solute carrier family 2, facilitated glucose transporter member 1	1	1	0
Ssr4	Translocon-associated protein subunit delta	1	1	0
Aasdhppt	L-aminoadipate-semialdehyde dehydrogenase-phosphopantetheinyl transferase	1	1	0
Nt5dc2	5'-nucleotidase domain-containing protein 2	1	1	0
Ubxn1	UBX domain-containing protein 1	1	1	0
Slc27a3	Solute carrier family 27 (Fatty acid transporter), member 3 (Predicted)	1	1	0
Krt12	Keratin, type I cytoskeletal 12	1	1	0
Smap1	Small ArfGAP 1	1	1	0
Kbp	KIF1-binding protein	1	1	0
Spns1	Protein spinster homolog 1	1	1	0
Rabl6	Putative uncharacterized protein RGD1307615_predicted	1	1	0
Etf1	Eukaryotic peptide chain release factor subunit 1	1	1	0
Ints10	Integrator complex subunit 10	1	1	0
Txndc9	Thioredoxin domain containing 9	1	1	0
Exoc2	Exocyst complex component 2	1	1	0
Micu1	Calcium uptake protein 1, mitochondrial	1	1	0
43529	Membrane-associated ring finger (C3HC4) 5	1	1	0
Derl1	Derlin	1	1	0
Bles03	UPF0696 protein C11orf68 homolog	1	1	0
Cttnbp2	Cortactin-binding protein 2	1	1	0
Psmd6	Proteasome (Prosome, macropain) 26S subunit, non-ATPase, 6	1	1	0
Bud31	Protein BUD31 homolog	1	1	0
Wdr37	WD repeat domain 37	1	1	0
Sdf2	Stromal cell derived factor 2 (Predicted), isoform CRA_b	1	1	0
Podxl	Podocalyxin	1	1	0
Esyt3	Extended synaptotagmin 3	1	1	0
Pnp	Purine nucleoside phosphorylase	1	1	0
Fnta	Protein farnesyltransferase/geranylgeranyltransferase type-1 subunit alpha	1	1	0
Cip2a	Similar to RIKEN cDNA C330027C09	1	1	0
Psd3	Pleckstrin and Sec7 domain-containing 3	1	1	0
Vps4b	Vacuolar protein sorting 4 homolog B	1	1	0
Cryaa	Alpha-crystallin A chain	1	1	0
Vps33a	Vacuolar protein sorting 33 homolog A (S. cerevisiae)	1	1	0
Rpap3	RNA polymerase II-associated protein 3	1	1	0
Ppm1g	Protein phosphatase 1G (Formerly 2C), magnesium-dependent, gamma isoform	1	1	0
Ostc	Oligosaccharyltransferase complex subunit OSTC	1	1	0
Msantd2	Myb/SANT-like DNA-binding domain containing 2	1	1	0
RGD1307235	Similar to RIKEN cDNA 2310035C23	1	1	0
Fam168a	Family with sequence similarity 168, member A	1	1	0
Nbas	Neuroblastoma-amplified sequence	1	1	0
Tomm34	Mitochondrial import receptor subunit TOM34	1	1	0
Fndc1	Fibronectin type III domain-containing protein 1	1	1	0
RGD1560925	Similar to 2610034M16Rik protein	1	1	0
Lrrc39	Leucine-rich repeat-containing protein 39	1	1	0
Sec11a	Signal peptidase complex catalytic subunit SEC11A	1	1	0
Sec61a1	Protein transport protein Sec61 subunit alpha isoform 1	1	1	0
Morf4l1	Mortality factor 4-like protein 1	1	1	0
Pnma2	Paraneoplastic Ma antigen 2	1	1	0
AGAP3	ArfGAP with GTPase domain, ankyrin repeat and PH domain 3	1	1	0
Apoo	MICOS complex subunit	1	1	0
Dmxl2	Dmx-like 2	1	1	0
Zfp488	Zinc finger protein 488	2	2	0
Las1l	LAS1-like, ribosome biogenesis factor (Fragment)	1	1	0
Plppr1	Phospholipid phosphatase-related protein type 1	1	1	0
Decr1	2,4-dienoyl-CoA reductase, mitochondrial	1	1	0
Tln2	Talin 2	1	1	0
Sec62	Ab2-292	1	1	0
Cyth3	Cytohesin-3 (Fragment)	1	1	0
Isoc1	Isochorismatase domain-containing protein 1	1	1	0
Ralgds	Ral guanine nucleotide dissociation stimulator	1	1	0
Slc38a2	Sodium-coupled neutral amino acid transporter 2	1	1	0
Sar1b	GTP-binding protein SAR1b	1	1	0
Edc3	Enhancer of mRNA-decapping 3	1	1	0
Hadh	Hydroxyacyl-coenzyme A dehydrogenase, mitochondrial	1	1	0
Rmdn1	Regulator of microtubule dynamics protein 1	1	1	0
Tpd52	Tumor protein D52	1	1	0
Rbsn	Rabenosyn, RAB effector	1	1	0
Champ1	Chromosome alignment maintaining phosphoprotein 1	1	1	0
Cltb	Clathrin light chain B	1	1	0
Hsd17b7	3-keto-steroid reductase	1	1	0
Csnk1a1	Casein kinase I isoform alpha	1	1	0
LOC286987	Hemiferrin	1	1	0
Ecd	Ecdysoneless cell cycle regulator	1	1	0
LOC100362054	MCG114696-like	1	1	0
Foxa3	Forkhead box A3, isoform CRA_b	1	1	0
Cic	Capicua transcriptional repressor	1	1	0
LOC100910833	Histone-lysine N-methyltransferase	1	1	0
Msi1	RNA-binding protein Musashi homolog 1	1	1	0
Hbs1l	HBS1-like protein	1	1	0
Snapc1	Small nuclear RNA activating complex, polypeptide 1	1	1	0
Slc8a1	Sodium/calcium exchanger 1	1	1	0
Ankrd17	Ankyrin repeat domain 17	1	1	0
Pdcl3	Phosducin-like protein 3	1	1	0
Crat	Carnitine O-acetyltransferase	1	1	0
Frs2	Fibroblast growth factor receptor substrate 2	1	1	0
Papss1	3'-phosphoadenosine 5'-phosphosulfate synthase 1	1	1	0
Bdkrb1	B1 bradykinin receptor	1	1	0
LOC252831	Structural maintenance of chromosomes protein	1	1	0
Atp5s	ATP synthase subunit s, mitochondrial	1	1	0
Tprkb	EKC/KEOPS complex subunit Tprkb	1	1	0
Irf2bpl	Interferon regulatory factor 2-binding protein-like	1	1	0
Cox5a	Cytochrome c oxidase subunit 5A, mitochondrial	1	1	0
Mif	Macrophage migration inhibitory factor	1	1	0
Tnks2	Poly [ADP-ribose] polymerase	1	1	0
Ube2n	Ubiquitin-conjugating enzyme E2 N	1	1	0
Uqcrc1	Cytochrome b-c1 complex subunit 1, mitochondrial	1	1	0
Ly6h	Lymphocyte antigen 6 family member H (Fragment)	1	1	0
Mme	Neprilysin	1	1	0
Kif1c	Kinesin-like protein KIF1C	1	1	0
Lingo1	Leucine rich repeat neuronal 6A, isoform CRA_a	1	1	0
Auh	AU RNA binding protein/enoyl-coenzyme A hydratase (Predicted), isoform CRA_a	1	1	0
Agfg2	ArfGAP with FG repeats 2	1	1	0
Rab3gap1	Rab3 GTPase-activating protein catalytic subunit	1	1	0
Bin2a	Beta-galactosidase	1	1	0
Ube4b	Ubiquitination factor E4B	1	1	0
Clptm1	CLPTM1, transmembrane protein	1	1	0
Nudt2	Bis(5'-nucleosyl)-tetraphosphatase [asymmetrical]	1	1	0
Mettl16	U6 small nuclear RNA (adenine-(43)-N(6))-methyltransferase	1	1	0
Lrrc15	Metabotropic glutamate receptor 1	1	1	0
Zmym3	Zinc finger MYM-type-containing 3	1	1	0
Stam2	Signal transducing adapter molecule 2	1	1	0
Ahi1	Jouberin	1	1	0
Ccdc25	Coiled-coil domain containing 25 (Predicted)	1	1	0
Rbm12	Copine-1-like	1	1	0
Nudt10	Nudix (nucleoside diphosphate-linked moiety X)-type motif 10	1	1	0
Igsf3	Immunoglobulin superfamily, member 3	1	1	0
Hax1	HCLS1-associated protein X-1	1	1	0
Rcc1	LOC682908 protein	1	1	0
Fam129b	Fam129b protein (Fragment)	1	1	0
Rab11fip5	RAB11 family-interacting protein 5	1	1	0
Pip4k2a	Phosphatidylinositol 5-phosphate 4-kinase type-2 alpha	1	1	0
Tmed2	Transmembrane emp24 domain-containing protein 2	1	1	0
Aqr	Aqr protein	1	1	0
Tenm4	Teneurin transmembrane protein 4	1	1	0
Ino80d	INO80 complex subunit D	1	1	0
Apbb1	Amyloid-beta A4 precursor protein-binding family B member 1	1	1	0
Cfap20	Cilia- and flagella-associated protein 20	1	1	0
Gpr158	Probable G-protein coupled receptor 158	1	1	0
Fam35a	Family with sequence similarity 35, member A	1	1	0
Plin4	Perilipin 4	1	1	0
Cpne9	Copine-9	1	1	0
Kif27	Kinesin-like protein KIF27	1	1	0
Igf2bp3	Insulin-like growth factor 2 mRNA-binding protein 3	1	1	0
Fryl	FRY-like transcription coactivator	1	1	0
Aldh5a1	Succinate-semialdehyde dehydrogenase, mitochondrial	1	1	0
Fam98b	Family with sequence similarity 98, member B	1	1	0
Magmas-ps1	Mitochondrial import inner membrane translocase subunit TIM16	1	1	0
Tacc3	Transforming, acidic coiled-coil-containing protein 3	1	1	0
Tmem214	Transmembrane protein 214	1	1	0
Ppfia3	Liprin-alpha-3	1	1	0
Cacybp	Calcyclin-binding protein	1	1	0
Tor1aip1	Torsin-1A-interacting protein 1	1	1	0
Cebpz	CCAAT/enhancer-binding protein zeta	1	1	0
Mapk9	Mitogen-activated protein kinase 9	1	1	0
Sf3b2	Splicing factor 3b, subunit 2	1	1	0
Sh3gl2	Endophilin-A1	1	1	0
Ncoa1	Nuclear receptor coactivator 1	1	1	0
Lrrc7	Leucine-rich repeat-containing protein 7	1	1	0
Gprin2	G protein-regulated inducer of neurite outgrowth 2	1	1	0
Gspt1	G1 to S phase transition 1	1	1	0
Ints4	Integrator complex subunit 4	1	1	0
Ube2i	SUMO-conjugating enzyme UBC9	1	1	0
Inpp5f	Inositol polyphosphate-5-phosphatase F	1	1	0
Golga5	Golgin subfamily A member 5	1	1	0
Rap1gap2	RAP1 GTPase-activating protein 2	1	1	0
Was	Was protein	1	1	0
Atic	Bifunctional purine biosynthesis protein PURH	1	1	0
Shc3	SHC-transforming protein 3	1	1	0
Kcnq2	Potassium voltage-gated channel subfamily KQT member 2	1	1	0
Snx3	Sorting nexin-3	1	1	0
Mapk8	Mitogen-activated protein kinase 8	1	1	0
Socs5	RCG61633, isoform CRA_a	1	1	0
Trappc9	Trafficking protein particle complex 9	1	1	0
Btbd8	BTB (POZ) domain-containing 8	1	1	0
Ndufc2	NADH dehydrogenase [ubiquinone] 1 subunit C2	1	1	0
Vom1r74	Vomeronasal type-1 receptor	1	1	0
Larp7	La-related protein 7	1	1	0
Atp13a1	Cation-transporting ATPase (Fragment)	1	1	0
Wap	Whey acidic protein	1	1	0
G6pdx	Glucose-6-phosphate 1-dehydrogenase	1	1	0
Klhdc3	Kelch domain-containing protein 3	1	1	0
Brix1	Ribosome biogenesis protein BRX1 homolog	1	1	0
Ttc21b	Tetratricopeptide repeat domain 21B	1	1	0
Spcs1	RCG42279	1	1	0
Tmtc3	Transmembrane and tetratricopeptide repeat containing 3 (Predicted), isoform CRA_a	1	1	0
Birc6	Baculoviral IAP repeat-containing 6	1	1	0
Prmt5	Protein arginine N-methyltransferase 5	1	1	0
Gaa	Lysosomal alpha-glucosidase	1	1	0
Gnl3	Guanine nucleotide-binding protein-like 3	1	1	0
Sf3b6	Splicing factor 3B, subunit 6	1	1	0
LOC100911130	Mitochondrial import inner membrane translocase subunit TIM17	1	1	0
Card6	Caspase recruitment domain family, member 6	1	1	0
Ankfn1	Ankyrin-repeat and fibronectin type III domain containing 1	1	1	0
Atpaf2	ATP synthase mitochondrial F1 complex assembly factor 2	1	1	0
Gpr156	Probable G-protein coupled receptor 156	1	1	0
Itga3	Integrin alpha 3 variant A	1	1	0
Foxa2	Hepatocyte nuclear factor 3-beta	1	1	0
RGD1561796	RGD1561796	1	1	0
Ppp6c	Serine/threonine-protein phosphatase 6 catalytic subunit	1	1	0
Pip5k1a	Phosphatidylinositol 4-phosphate 5-kinase type-1 alpha	1	1	0
Vat1	Synaptic vesicle membrane protein VAT-1 homolog	1	1	0
Sdc4	Syndecan-4	1	1	0
Piezo2	Piezo-type mechanosensitive ion channel component	1	1	0
Hspa13	Heat shock 70 kDa protein 13	1	1	0
Llgl1	Lethal(2) giant larvae protein homolog 1	1	1	0
Aspdh	Putative L-aspartate dehydrogenase	1	1	0
Slx4	SLX4 structure-specific endonuclease subunit	1	1	0
Arl6ip1	ADP-ribosylation factor-like 6 interacting protein 1	1	1	0
Pcdhb3	Protocadherin beta 3	1	1	0
Pcnp	PEST proteolytic signal-containing nuclear protein	1	1	0
Emc1	ER membrane protein complex subunit 1	1	1	0
Samd5	RCG57373	1	1	0
Apc	Adenomatous polyposis coli protein	1	1	0
Exoc8	Exocyst complex component 8	1	1	0
Dapl1	Death-associated protein-like 1	1	1	0
Gadd45a	Growth arrest and DNA damage-inducible protein GADD45 alpha	1	1	0
Snrpa	Small nuclear ribonucleoprotein polypeptide A	1	1	0
Aldh8a1	Aldehyde dehydrogenase 8 family, member A1	1	1	0
Rasef	RAS and EF hand domain-containing	1	1	0
Xab2	Pre-mRNA-splicing factor SYF1	1	1	0
Vbp1	Prefoldin subunit 3	1	1	0
Alg10b	Putative Dol-P-Glc:Glc(2)Man(9)GlcNAc(2)-PP-Dol alpha-1,2-glucosyltransferase	1	1	0
Edrf1	Erythroid differentiation regulatory factor 1	1	1	0
Ssfa2	Sperm specific antigen 2 (Predicted)	1	1	0
Nup54	Nuclear pore complex protein Nup54	1	1	0
Zfyve16	Zinc finger FYVE-type-containing 16	1	1	0
Bcar1	Breast cancer anti-estrogen resistance protein 1	1	1	0
Rbfox1	RNA binding protein fox-1 homolog	1	1	0
Tdg	T:G mismatch thymine glycosylase	1	1	0
Tex28	Testis-expressed 28	1	1	0
Ndufb11	NADH dehydrogenase (Ubiquinone) 1 beta subcomplex, 11 (Predicted)	1	1	0
Pcdha12	Cadherin-related neuronal receptor 12	1	1	0
Mp68	6.8 kDa mitochondrial proteolipid	1	1	0
Samd9	Similar to OEF2	1	1	0
Ppp6r1	Protein phosphatase 6, regulatory subunit 1	1	1	0
Myadm	Myadm protein	1	1	0
Hibadh	3-hydroxyisobutyrate dehydrogenase, mitochondrial	1	1	0
Acsl5	Long-chain-fatty-acid--CoA ligase 5	1	1	0
Sf3b5	RCG63240	1	1	0
Grb10	Growth factor receptor-bound protein 10	1	1	0
Igf2r	Mannose 6-phosphate/insulin-like growth factor II receptor	1	1	0
Mcrip1	Mapk-regulated corepressor-interacting protein 1	1	1	0
Mon2	MON2 homolog, regulator of endosome-to-Golgi-trafficking	1	1	0
Kdm3b	Lysine demethylase 3B	1	1	0
Mmp21	Matrix metallopeptidase 21	1	1	0
Dsg1	Desmoglein 1	1	1	0
DZF10	Zinc finger protein 10 (Fragment)	1	1	0
Tdh	L-threonine dehydrogenase	1	1	0
Taok1	Serine/threonine-protein kinase TAO1	1	1	0
Lamb2	Laminin subunit beta-2	1	1	0
Dpyd	Dihydropyrimidine dehydrogenase [NADP(+)]	1	1	0
Slc6a9	Sodium- and chloride-dependent glycine transporter 1	1	1	0
Fer1l6	Fer-1-like family member 6	1	1	0
Ppp4r3c	Protein phosphatase 4 regulatory subunit 3C	1	1	0
Pom121l12	POM121 transmembrane nucleoporin-like 12	1	1	0
Ankrd28	Ankyrin repeat domain 28	1	1	0
Nudt5	ADP-sugar pyrophosphatase	1	1	0
Tmed7	Transmembrane emp24 domain-containing protein 7	1	1	0
Chst11	Carbohydrate sulfotransferase 11	1	1	0
Slc22a17	Solute carrier family 22 member 17	1	1	0
Bckdhb	2-oxoisovalerate dehydrogenase subunit beta, mitochondrial	1	1	0
Abcb11	Bile salt export pump	1	1	0
Stambp	STAM-binding protein	1	1	0
Cplx2	Complexin-2	1	1	0
Ctsa	Carboxypeptidase	1	1	0
Efemp1	EGF-containing fibulin-like extracellular matrix protein 1	1	1	0
Fdxr	NADPH:adrenodoxin oxidoreductase, mitochondrial	1	1	0
Tmco1	Calcium load-activated calcium channel	1	1	0
Mpp2	MAGUK p55 subfamily member 2	1	1	0
Snx12	Sorting nexin 12	1	1	0
Gde1	Glycerophosphodiester phosphodiesterase 1	1	1	0
Atp2b3	Plasma membrane calcium-transporting ATPase 3	1	1	0
Pcdh7	Protocadherin 7	1	1	0
Ndufb4l1	NADH dehydrogenase (ubiquinone) 1 beta subcomplex, 4-like 1	1	1	0
Agpat4	1-acyl-sn-glycerol-3-phosphate acyltransferase delta	1	1	0
Frem3	FRAS1-related extracellular matrix 3	1	1	0
Tex12	RCG58394	1	1	0
NEWGENE_1309551	Nucleolar protein 8	1	1	0
Snrpg	RCG56468, isoform CRA_b	1	1	0
Pdia4	Protein disulfide-isomerase A4	1	1	0
N4bp3	Nedd4 binding protein 3	1	1	0
Mtx1	Mtx1 protein (Fragment)	1	1	0
Zfp462	Zinc finger protein 462	1	1	0
Mrpl23	39S ribosomal protein L23, mitochondrial	1	1	0
Csrp1	Cysteine and glycine-rich protein 1	1	1	0
Kirrel1	Kin of IRRE-like protein 1	1	1	0
Unc13a	Protein unc-13 homolog A	1	1	0
Mmrn1	Multimerin 1	1	1	0
Arnt	Aryl hydrocarbon receptor nuclear translocator	1	1	0
LOC367830	Similar to FAM48A protein	1	1	0
Tcf25	Transcription factor 25	1	1	0
Vps39	Vps39 protein	1	1	0
Zbtb48	RCG31239, isoform CRA_a	1	1	0
Clcn4	Chloride channel protein	1	1	0
Nxf2	Nuclear RNA export factor 2	1	1	0
[truncated: 165 more rows]

## Sheet: Sheet3
BioID alone
Protein Name	Gene	Neurons Only	BioID Only
Pyruvate carboxylase, mitochondrial	Pc	221	29
Acetyl-CoA carboxylase 1	Acaca	119	5
Propionyl-CoA carboxylase alpha chain, mitochondrial	Pcca	86	8
Methylcrotonoyl-CoA carboxylase beta chain, mitochondrial	Mccc2	77	1
Tubulin alpha-1A chain	Tuba1a	66	119
Propionyl coenzyme A carboxylase, beta polypeptide	Pccb	63	4
Tubulin alpha-1B chain	Tuba1b	58	97
Tubulin alpha-1C chain	Tuba1c	58	86
Tubulin alpha-4A chain	Tuba4a	50	82
Tubulin beta-2A chain	Tubb2a	48	97
Tubulin beta-2B chain	Tubb2b	47	97
Tubulin beta-5 chain	Tubb5	46	94
Tubulin beta chain	Tubb4b	46	87
Laminin, alpha 1	Lama1	46	46
Methylcrotonoyl-CoA carboxylase subunit alpha, mitochondrial	Mccc1	46	4
RCG34610, isoform CRA_c	Srsf1	45	56
Tubulin beta chain	Tubb4a	40	76
Actin, cytoplasmic 1	Actb	40	71
Actin, cytoplasmic 2	Actg1	38	72
Tubulin alpha-8 chain	Tuba8	34	62
RCG61099, isoform CRA_c	Srsf3	34	25
Tubulin beta-3 chain	Tubb3	33	73
Laminin subunit gamma 1	Lamc1	33	47
LUC7-like 2 (S. cerevisiae)	Luc7l2	27	32
V-type proton ATPase subunit a	Atp6v0a1	27	27
Laminin subunit beta 1	Lamb1	26	46
Pleiotrophin	Ptn	25	48
Vimentin	Vim	25	20
Tubulin beta chain	Tubb6	24	42
Similar to U2 (RNU2) small nuclear RNA auxiliary factor 2 isoform b	U2af2	24	36
Actin, alpha cardiac muscle 1	Actc1	24	35
Actin, alpha skeletal muscle	Acta1	24	35
Histone H2B	Hist3h2ba	24	22
Histone H2B	Hist2h2be	24	22
Histone H2B	Hist3h2bb	24	22
ATP synthase subunit alpha, mitochondrial	Atp5a1	23	31
Heat shock cognate 71 kDa protein	Hspa8	23	29
LUC7-like	Luc7l	22	14
Actin, aortic smooth muscle	Acta2	21	32
Heat shock protein HSP 90-beta	Hsp90ab1	21	28
Hepatoma-derived growth factor-related protein 3	Hdgfl3	21	19
Cbx5 protein	Cbx5	21	18
Peptidyl-prolyl cis-trans isomerase B	Ppib	21	16
Keratin, type II cytoskeletal 5	Krt5	21	14
Actin, gamma-enteric smooth muscle	Actg2	20	32
Pyruvate kinase	Pkm	19	13
Keratin, type II cytoskeletal 2 epidermal	Krt2	19	5
Clathrin heavy chain 1	Cltc	18	40
Transformer-2 protein homolog beta	Tra2b	18	20
Heterogeneous nuclear ribonucleoprotein M	Hnrnpm	16	13
Peptidylprolyl isomerase-like 4	Ppil4	15	13
Ubiquitin-40S ribosomal protein S27a	Rps27a	14	18
ADP/ATP translocase 1	Slc25a4	14	17
ADP/ATP translocase 2	Slc25a5	14	13
Keratin, type I cytoskeletal 10	Krt10	13	17
FUS interacting protein (Serine-arginine rich) 1	Srsf10	13	12
DEAD-box helicase 3, X-linked	Ddx3x	13	11
Cleavage and polyadenylation specificity factor subunit 5	Nudt21	13	6
Keratin 76	Krt76	13	2
Elongation factor 1-alpha 1	Eef1a1	12	28
ATP synthase subunit beta, mitochondrial	Atp5b	12	27
Actin, beta-like 2	Actbl2	12	17
V-type proton ATPase subunit	Atp6v0d1	12	14
Cleavage and polyadenylation specific factor 6, 68kDa (Predicted), isoform CRA_b	Cpsf6	12	14
RCG61762, isoform CRA_a	Srsf7	12	10
Neurofilament light polypeptide	Nefl	12	8
Regulator of chromosome condensation 2	Rcc2	12	6
Elongation factor 2	Eef2	11	20
40S ribosomal protein S8	Rps8	11	12
Nucleolar protein 58	Nop58	11	11
Histone H2A	Hist2h2ac	11	11
Keratin, type II cytoskeletal 6A	Krt6a	11	10
Histone H2A	Hist1h2af	11	10
Histone H2A.J	H2afj	11	10
Histone H2A	Hist1h2ak	11	10
Histone H2A	Hist1h2ac	11	10
Histone H2A	Hist1h2ah	11	10
Catalase	Cat	11	9
Keratin, type II cytoskeletal 75	Krt75	11	8
DNA topoisomerase 1	Top1	11	8
Heterogeneous nuclear ribonucleoprotein H	Hnrnph1	11	8
40S ribosomal protein S3	Rps3	11	8
60S ribosomal protein L23a	Rpl23a	11	7
Microtubule-associated protein 1B	Map1b	10	21
Heat shock protein HSP 90-alpha	Hsp90aa1	10	17
Midkine	Mdk	10	17
Heterogeneous nuclear ribonucleoprotein K	Hnrnpk	10	16
Keratin, type I cytoskeletal 14	Krt14	10	9
Receptor of activated protein C kinase 1	Rack1	10	7
Keratin, type I cytoskeletal 15	Krt15	10	7
Heterochromatin protein 1-binding protein 3	Hp1bp3	10	7
Dihydropyrimidinase-related protein 2	Dpysl2	9	20
Dihydropyrimidinase-related protein 1	Crmp1	9	17
Tubulin beta chain	Tubb1	9	16
T-complex protein 1 subunit alpha	Tcp1	9	12
40S ribosomal protein S4, X isoform	Rps4x	9	12
60S ribosomal protein L7a	Rpl7a	9	9
Serine/threonine-protein kinase DCLK1	Dclk1	9	8
PC4 and SFRS1-interacting protein	Psip1	9	6
Histone H2A	H2afx	9	6
Guanine nucleotide-binding protein-like 1	Gnl1	9	6
Voltage-dependent anion-selective channel protein 2	Vdac2	9	5
40S ribosomal protein S3a	Rps3a	9	5
Splicing factor proline/glutamine rich (Polypyrimidine tract binding protein associated)	Sfpq	9	4
60S ribosomal protein L3	Rpl3	9	3
Neurofilament medium polypeptide	Nefm	9	2
RCG45259	Hist1h1d	8	27
78 kDa glucose-regulated protein	Hspa5	8	17
Heterogeneous nuclear ribonucleoprotein L	Hnrnpl	8	17
DEAD (Asp-Glu-Ala-Asp) box polypeptide 17, isoform CRA_a	Ddx17	8	10
Prohibitin-2	Phb2	8	10
Keratin 79 (Fragment)	Krt79	8	9
Eukaryotic translation initiation factor 4A1	Eif4a1	8	9
Heterogeneous nuclear ribonucleoprotein H2	Hnrnph2	8	9
Serine/arginine-rich splicing factor 6	Srsf6	8	8
Serine/arginine-rich splicing factor 2	Srsf2	8	8
Histone H2A.Z	H2afz	8	7
Heterogeneous nuclear ribonucleoproteins A2/B1	Hnrnpa2b1	8	6
60S ribosomal protein L36a	Rpl36a	8	5
ATP synthase subunit gamma, mitochondrial	Atp5c1	8	4
Keratin, type I cytoskeletal 42	Krt42	8	2
Histone H1.4	Hist1h1e	7	26
Dihydropyrimidinase-related protein 3	Dpysl3	7	18
60 kDa heat shock protein, mitochondrial	Hspd1	7	18
Probable ATP-dependent RNA helicase DDX46	Ddx46	7	16
Heterogeneous nuclear ribonucleoprotein A3	Hnrnpa3	7	12
14-3-3 protein zeta/delta	Ywhaz	7	12
Adenosylhomocysteinase	Ahcy	7	12
Stress-70 protein, mitochondrial	Hspa9	7	11
Heterogeneous nuclear ribonucleoprotein A1	Hnrnpa1	7	10
60S ribosomal protein L4	Rpl4	7	9
Nucleolin	Ncl	7	9
Core histone macro-H2A.1	H2afy	7	8
Activated RNA polymerase II transcriptional coactivator p15	Sub1	7	8
DEAD (Asp-Glu-Ala-Asp) box polypeptide 5	Ddx5	7	7
RCG60540, isoform CRA_a	U2af1	7	7
Voltage-dependent anion-selective channel protein 1	Vdac1	7	6
Ras-related protein Rab-3A	Rab3a	7	6
Serine and arginine-rich-splicing factor 4	Srsf4	7	6
60S ribosomal protein L24	Rpl24	7	6
Microtubule-associated protein	Mapt	7	5
Tra2a protein	Tra2a	7	5
Keratin, type II cytoskeletal 4	Krt4	7	4
Prohibitin	Phb	7	4
Keratin 16	Krt16	7	3
ADP-ribosylation factor 3	Arf3	7	3
ADP-ribosylation factor 5	Arf5	7	3
Ras-related protein Rab-3C	Rab3c	7	3
40S ribosomal protein S23	Rps23	7	2
28 kDa heat- and acid-stable phosphoprotein	Pdap1	7	1
Alpha-adducin	Add1	7	0
Aconitate hydratase, mitochondrial	Aco2	6	15
Matrin-3	Matr3	6	15
RNA binding motif protein 39	Rbm39	6	12
60S ribosomal protein L17	Rpl17	6	11
Chaperonin containing Tcp1, subunit 6A (Zeta 1)	Cct6a	6	9
60S ribosomal protein L7	Rpl7	6	9
Serum albumin	Alb	6	9
Creatine kinase B-type	Ckb	6	8
T-complex protein 1 subunit delta	Cct4	6	8
Neuronal migration protein doublecortin	Dcx	6	8
Keratin, type II cytoskeletal 8	Krt8	6	7
T-complex protein 1 subunit gamma	Cct3	6	7
Alpha-enolase	Eno1	6	7
60S ribosomal protein L6	Rpl6	6	7
Keratin, type II cytoskeletal 1b	Krt77	6	6
RAB6B, member RAS oncogene family	Rab6b	6	5
Cofilin-1	Cfl1	6	5
Myelin expression factor 2	Myef2	6	5
ADP-ribosylation factor 4	Arf4	6	4
Ras-related protein Rab-1A	Rab1A	6	4
GTP-binding protein Rab-3D	Rab3d	6	4
Keratin, type II cytoskeletal 7	Krt7	6	3
Chromobox 3	Cbx3	6	3
Germ cell-less, spermatogenesis associated 1	Snrnp27	6	3
Beta-adducin	Add2	6	3
Non-POU domain-containing octamer-binding protein	Nono	6	2
Leucine-rich repeat-containing protein 59	Lrrc59	6	2
40S ribosomal protein S25	Rps25	6	2
40S ribosomal protein S27	Rps27	6	1
Nidogen-1	Nid1	5	22
Alpha-internexin	Ina	5	11
Keratin, type II cytoskeletal 1	Krt1	5	10
Solute carrier family 25 member 12	Slc25a12	5	8
14-3-3 protein theta	Ywhaq	5	8
THO complex 2	Thoc2	5	7
ATPase H+-transporting V1 subunit A	Atp6v1a	5	7
RCG31562, isoform CRA_c	Tardbp	5	7
60S ribosomal protein L10	Rpl10	5	7
Keratin, type I cytoskeletal 17	Krt17	5	5
Keratin, type II cytoskeletal 73	Krt73	5	5
Serine/arginine-rich splicing factor 5	Srsf5	5	5
Ras-related protein Rab-6A	Rab6a	5	4
40S ribosomal protein S15a	Rps15a	5	4
High mobility group protein HMG-I/HMG-Y	Hmga1	5	4
Sideroflexin-1	Sfxn1	5	2
Cytoplasmic polyadenylation element-binding protein 4	Cpeb4	5	2
Zinc finger Ran-binding domain-containing protein 2	Zranb2	5	2
Nuclear ubiquitous casein and cyclin-dependent kinase substrate 1	Nucks1	5	1
Alpha-crystallin B chain	Cryab	5	1
60S ribosomal protein L26	Rpl26	5	0
Histone H1.5	Hist1h1b	4	12
14-3-3 protein beta/alpha	Ywhab	4	8
Protein disulfide-isomerase A3	Pdia3	4	8
60S ribosomal protein L32	Rpl32	4	8
GTP-binding nuclear protein Ran	Ran	4	7
60S ribosomal protein L9	Rpl9	4	7
40S ribosomal protein S24	Rps24	4	7
14-3-3 protein epsilon	Ywhae	4	6
Pcbp2 protein	Pcbp2	4	6
Heterogeneous nuclear ribonucleoprotein D0	Hnrnpd	4	6
60S ribosomal protein L15	Rpl15	4	6
Eukaryotic initiation factor 4A-II	Eif4a2	4	5
Chaperonin-containing TCP1 subunit 7	Cct7	4	5
Ras-related protein Rab-14	Rab14	4	5
Ras-related protein Rab-1B	Rab1b	4	5
Cleavage and polyadenylation specificity factor subunit 7	Cpsf7	4	5
60S ribosomal protein L18a	Rpl18a	4	5
Calcium/calmodulin-dependent protein kinase type II subunit alpha	Camk2a	4	4
Keratin, type I cytoskeletal 19	Krt19	4	4
Glutamate dehydrogenase 1, mitochondrial	Glud1	4	4
Citrate synthase	Cs	4	4
RAB10, member RAS oncogene family	Rab10	4	4
Cytochrome b-c1 complex subunit 2, mitochondrial	Uqcrc2	4	4
Phosphoglycerate kinase 1	Pgk1	4	3
40S ribosomal protein S30	Fau	4	3
40S ribosomal protein S18	Rps18	4	3
Fructose-bisphosphate aldolase A	Aldoa	4	3
RAB5C, member RAS oncogene family	Rab5c	4	2
Mitochondrial 2-oxoglutarate/malate carrier protein	Slc25a11	4	2
Argininosuccinate lyase	Asl	4	2
60S ribosomal protein L23	Rpl23	4	1
40S ribosomal protein S27-like	Rps27l	4	1
DnaJ homolog subfamily B member 6	Dnajb6	4	1
D-aminoacyl-tRNA deacylase	Dtd1	4	0
Glyceraldehyde-3-phosphate dehydrogenase	Gapdh	3	20
Myosin, heavy polypeptide 10, non-muscle, isoform CRA_b	Myh10	3	19
Sodium/potassium-transporting ATPase subunit alpha-3	Atp1a3	3	18
Endoplasmin	Hsp90b1	3	14
Spliceosome RNA helicase Ddx39b	Ddx39b	3	14
Calnexin	Canx	3	13
Sodium/potassium-transporting ATPase subunit alpha-1	Atp1a1	3	11
Trifunctional enzyme subunit alpha, mitochondrial	Hadha	3	11
Elongation factor 1-gamma	Eef1g	3	11
Tubulin alpha chain	Tubal3	3	9
Sodium/potassium-transporting ATPase subunit alpha-2	Atp1a2	3	9
Isocitrate dehydrogenase [NADP], mitochondrial	Idh2	3	9
Dihydropyrimidinase-related protein 5	Dpysl5	3	7
Mitochondrial carrier 2	Mtch2	3	7
Isocitrate dehydrogenase [NADP] cytoplasmic	Idh1	3	7
Heterogeneous nuclear ribonucleoprotein Q	Syncrip	3	7
Microtubule-associated protein	Map2	3	6
Glial fibrillary acidic protein	Gfap	3	6
Heterogeneous nuclear ribonucleoprotein F	Hnrnpf	3	6
Heterogeneous nuclear ribonucleoprotein C	Hnrnpc	3	6
Core histone macro-H2A	H2afy2	3	5
T-complex protein 1 subunit epsilon	Cct5	3	5
14-3-3 protein gamma	Ywhag	3	5
Acetyl-CoA acetyltransferase, mitochondrial	Acat1	3	5
60S ribosomal protein L14	Rpl14	3	5
Calcium/calmodulin-dependent protein kinase type II subunit beta	Camk2b	3	4
Drebrin	Dbn1	3	4
Neural cell adhesion molecule 1	Ncam1	3	4
Ras-related protein Rab-2A	Rab2a	3	4
Heterogeneous nuclear ribonucleoprotein D-like	Hnrnpdl	3	4
ADP-ribosylation factor-like protein 8B	Arl8b	3	4
Tricarboxylate transport protein, mitochondrial	Slc25a1	3	4
60S ribosomal protein L27a	Rpl27a	3	4
AP-2 complex subunit mu	Ap2m1	3	3
Guanine nucleotide-binding protein G(I)/G(S)/G(T) subunit beta-1	Gnb1	3	3
Ras-related protein Rab-8A	Rab8a	3	3
Ras-related protein Rab-8B	Rab8b	3	3
40S ribosomal protein S16	Rps16	3	3
cAMP-dependent protein kinase catalytic subunit beta	Prkacb	3	3
60S ribosomal protein L27	Rpl27	3	3
Histone H2A	Hist2h2ab	3	3
40S ribosomal protein S6	Rps6	3	3
60S ribosomal protein L13	Rpl13	3	3
60S ribosomal protein L13a	Rpl13a	3	3
Ubiquitin-conjugating enzyme E2H	Ube2h	3	3
Synapsin-2	Syn2	3	2
Voltage-dependent anion-selective channel protein 3	Vdac3	3	2
Phosphate carrier protein, mitochondrial	Slc25a3	3	2
Pyruvate dehydrogenase E1 component subunit beta, mitochondrial	Pdhb	3	2
RAB5B, member RAS oncogene family	Rab5b	3	2
Small nuclear ribonucleoprotein U1 subunit 70	Snrnp70	3	2
Dynein light chain 1, cytoplasmic	Dynll1	3	2
Protein LYRIC	Mtdh	3	2
SWI/SNF-related matrix-associated actin-dependent regulator of chromatin a2	Smarca2	3	2
Betaine--homocysteine S-methyltransferase 1	Bhmt	3	2
Eukaryotic translation initiation factor 1A, X-linked	Eif1ax	3	2
V-type proton ATPase subunit S1	Atp6ap1	3	2
60S ribosomal protein L31	Rpl31	3	2
Sideroflexin	Sfxn3	3	1
Tryptophan--tRNA ligase, cytoplasmic	Wars	3	1
Reticulon-1	Rtn1	3	1
Plakoglobin	Jup	3	1
Ras-related protein Rap-1b	Rap1b	3	1
Ras-related C3 botulinum toxin substrate 1	Rac1	3	1
PRP38 pre-mRNA processing factor 38 (Yeast) domain containing A (Predicted), isoform CRA_b	Prpf38a	3	1
Pleckstrin and Sec7 domain-containing 3	Psd3	3	1
Keratin 84	Krt84	3	0
Cellular nucleic acid-binding protein	Cnbp	3	0
High mobility group protein B1	Hmgb1	3	0
Caveolin-1	Cav1	3	0
60S ribosomal protein L34	Rpl34	3	0
Cytoplasmic dynein 1 heavy chain 1	Dync1h1	2	32
Fibronectin	Fn1	2	18
Histone H1.1	Hist1h1a	2	16
Syntaxin-binding protein 1	Stxbp1	2	9
LUC7-like 3 pre-mRNA-splicing factor	Luc7l3	2	9
Aldehyde dehydrogenase, mitochondrial	Aldh2	2	9
DNA topoisomerase 2	Top2b	2	8
Elongation factor Tu, mitochondrial	Tufm	2	8
Fascin	Fscn1	2	7
Nucleophosmin	Npm1	2	7
Trifunctional enzyme subunit beta, mitochondrial	Hadhb	2	6
RCG48334, isoform CRA_e	Rbm14	2	6
14-3-3 protein eta	Ywhah	2	5
40S ribosomal protein S14	Rps14	2	5
Alpha-centractin	Actr1a	2	5
60S acidic ribosomal protein P0	Rplp0	2	5
40S ribosomal protein S7	Rps7	2	5
Hexokinase-1	Hk1	2	4
Ubiquitin carboxyl-terminal hydrolase isozyme L1	Uchl1	2	4
60S ribosomal protein L11	Rpl11	2	4
Succinate-CoA ligase subunit beta (Fragment)	Sucla2	2	3
Ras-related protein Rab-35	Rab35	2	3
Ras-related protein Rab-15	Rab15	2	3
Proteasome (Prosome, macropain) 26S subunit, non-ATPase, 3	Psmd3	2	3
60S ribosomal protein L18	Rpl18	2	3
40S ribosomal protein S9	Rps9	2	3
40S ribosomal protein S11	Rps11	2	3
40S ribosomal protein S17	Rps17	2	3
Neurofilament heavy polypeptide	Nefh	2	2
Keratin, type I cytoskeletal 18	Krt18	2	2
BCL2-associated transcription factor 1	Bclaf1	2	2
Cofilin 2	Cfl2	2	2
Very-long-chain 3-oxoacyl-CoA reductase	Hsd17b12	2	2
Vesicle-associated membrane protein-associated protein A	Vapa	2	2
60S ribosomal protein L36	Rpl36	2	2
RCG41580, isoform CRA_a	Rpl22l1	2	2
40S ribosomal protein S20	Rps20	2	2
40S ribosomal protein S13	Rps13	2	2
Keratin 71	Krt71	2	1
RCG62582, isoform CRA_b	Ubap2l	2	1
60S ribosomal protein L28	Rpl28	2	1
Pyruvate dehydrogenase E1 component subunit alpha, somatic form, mitochondrial	Pdha1	2	1
tRNA-splicing ligase RtcB homolog	Rtcb	2	1
Prelamin-A/C	Lmna	2	1
RCG54604	Snrpd2	2	1
Dihydrolipoyllysine-residue succinyltransferase component of 2-oxoglutarate dehydrogenase complex, mitochondrial	Dlst	2	1
Ubiquitin-conjugating enzyme E2 D3	Ube2d3	2	1
Cytochrome c, somatic	Cycs	2	1
Neuromodulin	Gap43	2	1
Ab2-292	Sec62	2	1
Interleukin enhancer-binding factor 3	Ilf3	2	0
Brain acid soluble protein 1	Basp1	2	0
Metallothionein-3	Mt3	2	0
KH domain-containing, RNA-binding, signal transduction-associated protein 1	Khdrbs1	2	0
YTH N(6)-methyladenosine RNA-binding protein 1	Ythdf1	2	0
Isocitrate dehydrogenase [NAD] subunit gamma 1, mitochondrial	Idh3g	2	0
Trinucleotide repeat-containing 6a	Tnrc6a	2	0
Nuclear pore complex protein Nup98-Nup96	Nup98	2	0
RCG48672	Snrpf	2	0
Heat shock protein beta-1	Hspb1	2	0
DEAH (Asp-Glu-Ala-His) box polypeptide 9 (Predicted)	Dhx9	1	18
Ubiquitin-like modifier-activating enzyme 1	Uba1	1	13
Coatomer subunit alpha	Copa	1	11
Dolichyl-diphosphooligosaccharide--protein glycosyltransferase subunit 2	Rpn2	1	11
Peptidyl-prolyl cis-trans isomerase A	Ppia	1	10
Myosin, heavy polypeptide 9, non-muscle	Myh9	1	9
Hypoxia up-regulated protein 1	Hyou1	1	9
Dolichyl-diphosphooligosaccharide--protein glycosyltransferase subunit 1	Rpn1	1	9
60S ribosomal protein L5	Rpl5	1	9
Serine (Or cysteine) proteinase inhibitor, clade H, member 1, isoform CRA_b	Serpinh1	1	8
Vesicle-fusing ATPase	Nsf	1	7
ATP-dependent RNA helicase DDX39A	Ddx39a	1	7
AP-2 complex subunit beta	Ap2b1	1	7
Protein phosphatase 2 (Formerly 2A), regulatory subunit A (PR 65), alpha isoform, isoform CRA_a	Ppp2r1a	1	7
40S ribosomal protein S5	Rps5	1	7
Elongation factor Tu GTP-binding domain-containing 2	Eftud2	1	6
Chaperonin subunit 8 (Theta) (Predicted), isoform CRA_a	Cct8	1	6
ALG2, alpha-1,3/1,6-mannosyltransferase	Alg2	1	6
Lamin-B1	Lmnb1	1	6
3-hydroxyacyl-CoA dehydrogenase type-2	Hsd17b10	1	6
Eukaryotic translation initiation factor 3 subunit C	Eif3c	1	6
Ras-related protein Rab-7a	Rab7a	1	6
Histone H1.0	H1f0	1	6
Glutamyl-prolyl-tRNA synthetase	Eprs	1	5
Eukaryotic initiation factor 4A-III	Eif4a3	1	5
Dynactin subunit 1	Dctn1	1	5
Eukaryotic translation initiation factor 5A-1	Eif5a	1	5
D-beta-hydroxybutyrate dehydrogenase, mitochondrial	Bdh1	1	5
V-type proton ATPase subunit B, brain isoform	Atp6v1b2	1	5
60S ribosomal protein L10a	Rpl10a	1	5
ADP-ribosylation factor-like GTPase 8A	Arl8a	1	5
Protein disulfide-isomerase A6	Pdia6	1	5
NADH-cytochrome b5 reductase 3	Cyb5r3	1	5
Malate dehydrogenase, mitochondrial	Mdh2	1	5
Profilin-1	Pfn1	1	5
Synaptotagmin-1	Syt1	1	5
Aldehyde dehydrogenase, cytosolic 1	Aldh1a7	1	5
Synapsin-1	Syn1	1	4
Kinesin-like protein	Kif5c	1	4
Aspartate--tRNA ligase, cytoplasmic	Dars	1	4
Succinyl-CoA:3-ketoacid coenzyme A transferase 1, mitochondrial	Oxct1	1	4
Vps35 protein (Fragment)	Vps35	1	4
Sterol-4-alpha-carboxylate 3-dehydrogenase, decarboxylating	Nsdhl	1	4
Dihydrolipoyllysine-residue acetyltransferase component of pyruvate dehydrogenase complex, mitochondrial	Dlat	1	4
60S ribosomal protein L8	Rpl8	1	4
ATP-binding cassette sub-family F member 1	Abcf1	1	4
Heterogeneous nuclear ribonucleoprotein L-like	Hnrnpll	1	4
40S ribosomal protein S10	Rps10	1	4
60S ribosomal protein L35	Rpl35	1	4
Delta-1-pyrroline-5-carboxylate synthase	Aldh18a1	1	3
ATPase H+-transporting V1 subunit H	Atp6v1h	1	3
ATP-dependent RNA helicase DDX1	Ddx1	1	3
Isocitrate dehydrogenase [NAD] subunit alpha, mitochondrial	Idh3a	1	3
Thyroid hormone receptor-associated protein 3	Thrap3	1	3
Ribose-phosphate pyrophosphokinase 1	Prps1	1	3
U2 snRNP-associated SURP domain-containing	U2surp	1	3
DNA-(apurinic or apyrimidinic site) lyase	Apex1	1	3
3-mercaptopyruvate sulfurtransferase	Mpst	1	3
Carbamoyl-phosphate synthase [ammonia], mitochondrial	Cps1	1	3
Calcium homeostasis endoplasmic reticulum protein	Cherp	1	3
ATP synthase subunit O, mitochondrial	Atp5o	1	3
40S ribosomal protein S26	Rps26	1	3
N(G),N(G)-dimethylarginine dimethylaminohydrolase 2	Ddah2	1	3
FUS RNA-binding protein	Fus	1	3
Small nuclear ribonucleoprotein D1	Snrpd1	1	3
60S ribosomal protein L29	Rpl29	1	3
Aldehyde oxidase 1	Aox1	1	3
Guanine nucleotide-binding protein G(I)/G(S)/G(T) subunit beta-2	Gnb2	1	2
Neurochondrin	Ncdn	1	2
Arf-GAP domain and FG repeat-containing protein 1	Agfg1	1	2
Serine/threonine-protein kinase DCLK2	Dclk2	1	2
Ras-related protein Rab-11B	Rab11b	1	2
Fatty acid-binding protein, brain	Fabp7	1	2
Coatomer subunit delta	Arcn1	1	2
Very-long-chain enoyl-CoA reductase	Tecr	1	2
Ketimine reductase mu-crystallin	Crym	1	2
Synaptotagmin-5	Syt5	1	2
Ubiquitin thioesterase OTUB1	Otub1	1	2
Proliferation-associated protein 2G4	Pa2g4	1	2
Inactive hydroxysteroid dehydrogenase-like protein 1	Hsdl1	1	2
Destrin	Dstn	1	2
60S ribosomal protein L21	Rpl21	1	2
F-actin-capping protein subunit alpha-2	Capza2	1	2
60S ribosomal protein L38	Rpl38	1	2
40S ribosomal protein S12	Rps12	1	2
Fumarylacetoacetase	Fah	1	2
Tubulin polymerization-promoting protein	Tppp	1	2
Neuronal membrane glycoprotein M6-a	Gpm6a	1	2
Renin receptor	Atp6ap2	1	2
Triosephosphate isomerase	Tpi1	1	2
Microtubule-associated protein 1A	Map1a	1	1
Heat shock protein 75 kDa, mitochondrial	Trap1	1	1
Elongation factor 1-delta	Eef1d	1	1
Keratin, type II cytoskeletal 72	Krt72	1	1
Kinesin-1 heavy chain	Kif5b	1	1
Microtubule-associated protein RP/EB family member 2	Mapre2	1	1
Glycogen synthase kinase-3 beta	Gsk3b	1	1
MICOS complex subunit Mic60 (Fragment)	Immt	1	1
Prostaglandin E synthase 3	Ptges3	1	1
Nuclear factor 1	Nfib	1	1
Cytosolic acyl coenzyme A thioester hydrolase	Acot7	1	1
V-type proton ATPase 16 kDa proteolipid subunit	Atp6v0c	1	1
Adenylate kinase 4, mitochondrial	Ak4	1	1
Pre-mRNA-processing factor 19	Prpf19	1	1
DAZ associated protein 1, isoform CRA_a	Dazap1	1	1
Activator of Hsp90 ATPase activity 1	Ahsa1	1	1
Complement component 1 Q subcomponent-binding protein, mitochondrial	C1qbp	1	1
Synaptophysin	Syp	1	1
ATP synthase subunit f, mitochondrial	Atp5j2	1	1
RCG60635, isoform CRA_b	Snrpd3	1	1
Peptidylprolyl isomerase (Fragment)	Fkbp3	1	1
Serine/arginine-rich splicing factor 9	Srsf9	1	1
ATP synthase subunit delta, mitochondrial	Atp5d	1	1
60S ribosomal protein L35a	Rpl35a	1	1
Small nuclear ribonucleoprotein-associated protein B (Fragment)	Snrpb	1	1
Ras-related protein Rab-13	Rab13	1	1
Dolichyl-diphosphooligosaccharide--protein glycosyltransferase subunit DAD1	Dad1	1	1
Small nuclear ribonucleoprotein polypeptide A	Snrpa	1	1
ATP-dependent 6-phosphofructokinase, liver type	Pfkl	1	0
Nucleoporin 214 (Fragment)	Nup214	1	0
Annexin A2	Anxa2	1	0
Plasminogen activator inhibitor 1 RNA-binding protein	Serbp1	1	0
Nuclease-sensitive element-binding protein 1	Ybx1	1	0
U4/U6.U5 tri-snRNP-associated protein 1	Sart1	1	0
Phosphatidylinositol-binding clathrin assembly protein	Picalm	1	0
Histidine triad nucleotide-binding protein 1	Hint1	1	0
Transcription factor BTF3	Btf3	1	0
Translationally-controlled tumor protein	Tpt1	1	0
Cytosolic 10-formyltetrahydrofolate dehydrogenase	Aldh1l1	1	0
Rattus norvegicus (clone REM3) ORF (Fragment)	Supt5h	1	0
EH domain-binding protein 1	Ehbp1	1	0
Metallothionein-2	Mt2	1	0
Microtubule-associated proteins 1A/1B light chain 3A	Map1lc3a	1	0
Selenium-binding protein 1	Selenbp1	1	0
Peroxiredoxin-2	Prdx2	1	0
Neuronal membrane glycoprotein M6-b	Gpm6b	1	0
Coiled-coil domain-containing protein 80	Ccdc80	1	0
Family with sequence similarity 168, member A	Fam168a	1	0
Protein transport protein Sec61 subunit alpha isoform 1	Sec61a1	1	0
Small nuclear RNA activating complex, polypeptide 1	Snapc1	1	0
Lysosomal alpha-glucosidase	Gaa	1	0
Tubulin alpha chain	LOC100909441	0	86
Histone cluster 1 H1 family member c	Hist1h1c	0	31
Elongation factor 1-alpha 2	Eef1a2	0	19
Uncharacterized protein		0	17
Pre-mRNA processing factor 8, isoform CRA_a	Prpf8	0	15
Histone H4	Hist1h4b	0	15
Fatty acid synthase	Fasn	0	11
Kinesin light chain 1	Klc1	0	11
U5 small nuclear ribonucleoprotein 200 kDa helicase	Snrnp200	0	11
NOP56 ribonucleoprotein	Nop56	0	11
Guanine nucleotide-binding protein G(o) subunit alpha	Gnao1	0	11
Histone H2A type 2-A	Hist2h2aa3	0	11
Anionic trypsin-1	Prss1	0	11
Spectrin alpha chain, non-erythrocytic 1	Sptan1	0	10
AP-2 complex subunit alpha-2	Ap2a2	0	10
Histone H2A	LOC100910554	0	10
Histone H2A	LOC680322	0	10
SP120		0	10
Alanine--tRNA ligase, cytoplasmic	Aars	0	9
Valine--tRNA ligase	Vars	0	9
Uncharacterized protein		0	9
Type II keratin Kb15	Kb15	0	8
Leucine-rich PPR motif-containing protein, mitochondrial	Lrpprc	0	8
Cullin-associated NEDD8-dissociated protein 1	Cand1	0	8
T-complex protein 1 subunit beta	Cct2	0	8
Ddx23 protein (Fragment)	Ddx23	0	8
Lupus La protein homolog	Ssb	0	8
Spectrin beta chain	Sptbn1	0	7
ATP-citrate synthase	Acly	0	7
Polyadenylate-binding protein 1	Pabpc1	0	7
Transcription intermediary factor 1-beta	Trim28	0	7
DEAH (Asp-Glu-Ala-His) box polypeptide 15 (Predicted), isoform CRA_b	Dhx15	0	7
Rab GDP dissociation inhibitor beta	Gdi2	0	7
Filamin A	Flna	0	6
Coatomer subunit gamma	Copg2	0	6
Adaptor protein complex AP-2, alpha 1 subunit (Predicted)	Ap2a1	0	6
26S proteasome non-ATPase regulatory subunit 2	Psmd2	0	6
AP-3 complex subunit beta	Ap3b2	0	6
Agrin	Agrn	0	6
Leucyl-tRNA synthetase	Lars	0	6
Serine and arginine-rich-splicing factor 12	Srsf12	0	6
Septin-7	2019-09-07	0	6
Nucleosome assembly protein 1-like 4	Nap1l4	0	6
Unconventional myosin-Va	Myo5a	0	6
Heterogeneous nuclear ribonucleoprotein R	Hnrnpr	0	6
Sparc/osteonectin, cwcv and kazal-like domains proteoglycan 1	Spock1	0	6
Predicted gene 5414	Gm5414	0	5
Coatomer subunit gamma-1	Copg1	0	5
Transitional endoplasmic reticulum ATPase	Vcp	0	5
Polyadenylate-binding protein	Pabpc4	0	5
Polyadenylate-binding protein	RGD1562451	0	5
Glycogen phosphorylase, liver form	Pygl	0	5
RAB1B, member RAS oncogene family-like	LOC100363782	0	5
Casein kinase II subunit alpha	Csnk2a1	0	5
Serine hydroxymethyltransferase	Shmt2	0	5
CaM kinase-like vesicle-associated protein	Camkv	0	5
Cytoplasmic FMR1-interacting protein 2	Cyfip2	0	5
Nucleoporin 205	Nup205	0	5
L-lactate dehydrogenase A chain	Ldha	0	5
Eukaryotic translation initiation factor 3 subunit F	Eif3f	0	5
Alpha glucosidase 2 alpha neutral subunit (Predicted)	Ganab	0	5
Ribosomal protein S2		0	5
Uncharacterized protein C12orf43 homolog		0	5
Myosin-11 (Fragments)	Myh11	0	4
Similar to glyceraldehyde-3-phosphate dehydrogenase	LOC303448	0	4
Dynamin-1-like protein	Dnm1l	0	4
Coronin	Coro1b	0	4
AP complex subunit beta	Ap1b1	0	4
Rab GDP dissociation inhibitor alpha	Gdi1	0	4
Serine/threonine-protein phosphatase PP1-beta catalytic subunit	Ppp1cb	0	4
Guanine nucleotide-binding protein G(i) subunit alpha-2	Gnai2	0	4
Adaptor-related protein complex 3, delta 1 subunit	Ap3d1	0	4
26S proteasome regulatory subunit 7	Psmc2	0	4
Casein kinase 2 alpha 2	Csnk2a2	0	4
Succinate dehydrogenase [ubiquinone] flavoprotein subunit, mitochondrial	Sdha	0	4
Isoleucyl-tRNA synthetase	Iars	0	4
Staphylococcal nuclease domain-containing protein 1	Snd1	0	4
Very-long-chain (3R)-3-hydroxyacyl-CoA dehydratase	Hacd3	0	4
Arginine--tRNA ligase, cytoplasmic	Rars	0	4
Fatty acid-binding protein, epidermal	Fabp5	0	4
Myosin light polypeptide 6	Myl6	0	4
Heterogeneous nuclear ribonucleoprotein U-like 2	Hnrnpul2	0	4
Mitochondrial glutamate carrier 1-like	LOC100911440	0	4
4-aminobutyrate aminotransferase, mitochondrial	Abat	0	4
Ataxin-10	Atxn10	0	4
Importin subunit beta-1	Kpnb1	0	4
Malic enzyme	Me2	0	4
26S proteasome non-ATPase regulatory subunit 13	Psmd13	0	4
Histone H3	Hist2h3c2	0	4
Cell cycle and apoptosis regulator 2	Ccar2	0	4
Atlastin-1	Atl1	0	4
Phenylalanine--tRNA ligase alpha subunit	Farsa	0	4
Serine racemase	Srr	0	4
Protein disulfide-isomerase	P4hb	0	4
UPF1, RNA helicase and ATPase	Upf1	0	4
GPI inositol-deacylase	Pgap1	0	4
Tyrosine--tRNA ligase, cytoplasmic	Yars	0	4
Calcium-dependent secretion activator 1	Cadps	0	4
Farnesyl pyrophosphate synthase	Fdps	0	4
Reticulon-4	Rtn4	0	3
Microtubule-associated protein 4	Map4	0	3
Alpha-actinin-4	Actn4	0	3
Type I keratin KA11	Ka11	0	3
Serine/arginine repetitive matrix 2	Srrm2	0	3
Ac1158	Rsl1d1	0	3
Hydroxymethylglutaryl-CoA synthase, cytoplasmic	Hmgcs1	0	3
Coronin	Coro1c	0	3
Asparaginyl-tRNA synthetase	Nars	0	3
Sarcoplasmic/endoplasmic reticulum calcium ATPase 2	Atp2a2	0	3
Serine/threonine-protein phosphatase PP1-alpha catalytic subunit	Ppp1ca	0	3
Serine/threonine-protein phosphatase PP1-gamma catalytic subunit	Ppp1cc	0	3
Guanine nucleotide-binding protein G(i) subunit alpha-1	Gnai1	0	3
Guanine nucleotide-binding protein G(k) subunit alpha	Gnai3	0	3
Nucleolar RNA helicase 2	Ddx21	0	3
Importin 7	Ipo7	0	3
Uncharacterized protein	Nap1l1	0	3
FERM, RhoGEF and pleckstrin domain-containing protein 1	Farp1	0	3
Coatomer subunit beta	Copb1	0	3
Polypyrimidine tract-binding protein 1	Ptbp1	0	3
Heat shock 70 kDa protein 4	Hspa4	0	3
Thioredoxin-like protein 1	Txnl1	0	3
Eukaryotic translation initiation factor 3 subunit B	Eif3b	0	3
NADH-ubiquinone oxidoreductase 75 kDa subunit, mitochondrial	Ndufs1	0	3
Hypothetical protein LOC681410	LOC681410	0	3
26S proteasome regulatory subunit 6A	Psmc3	0	3
Astrocytic phosphoprotein PEA-15	Pea15	0	3
Protein RUFY3	Rufy3	0	3
Nck-associated protein 1	Nckap1	0	3
UDP-glucose 6-dehydrogenase	Ugdh	0	3
Cytoplasmic FMR1-interacting protein 1	Cyfip1	0	3
EGF-like repeats and discoidin domains 3	Edil3	0	3
Proteasome (Prosome, macropain) 26S subunit, non-ATPase, 12	Psmd12	0	3
Heat shock protein 105 kDa	Hsph1	0	3
40S ribosomal protein SA	Rpsa	0	3
SURP and G patch domain-containing 2	Sugp2	0	3
Fumarate hydratase, mitochondrial	Fh	0	3
L-lactate dehydrogenase B chain	Ldhb	0	3
Cytoplasmic dynein 1 light intermediate chain 1	Dync1li1	0	3
Chromodomain helicase DNA-binding protein 4	Chd4	0	3
Long-chain-fatty-acid--CoA ligase 4	Acsl4	0	3
Glypican-1	Gpc1	0	3
Glycine--tRNA ligase (Fragment)	Gars	0	3
Cytidine monophosphate N-acetylneuraminic acid synthetase	Cmas	0	3
Hemoglobin subunit beta-1	Hbb	0	3
Vesicle-associated membrane protein 2	Vamp2	0	3
26S proteasome non-ATPase regulatory subunit 11	Psmd11	0	3
26S proteasome regulatory subunit 6B	Psmc4	0	3
Obg-like ATPase 1	Ola1	0	3
RNA-binding protein with serine-rich domain 1	Rnps1	0	3
RCG31311	LOC100360057	0	3
Cars protein (Fragment)	Cars	0	3
60S ribosomal protein L19	Rpl19	0	3
ELAV-like protein 1	Elavl1	0	3
60S ribosomal protein L30	Rpl30	0	3
Erlin-2	Erlin2	0	3
Threonine--tRNA ligase, cytoplasmic	Tars	0	3
Peroxisomal multifunctional enzyme type 2	Hsd17b4	0	3
Retinal dehydrogenase 1	Aldh1a1	0	3
Eukaryotic translation initiation factor 3 subunit E	Eif3e	0	3
Adenylate kinase isoenzyme 1	Ak1	0	3
SPARC/osteonectin, cwcv and kazal-like domains proteoglycan 2	Spock2	0	3
Myosin heavy chain 14	Myh14	0	2
Spectrin beta chain, non-erythrocytic 2	Sptbn2	0	2
Kinesin light chain 2	Klc2	0	2
Kinesin light chain 4	Klc4	0	2
Fibrillin-1	Fbn1	0	2
RAN-binding protein 2	Ranbp2	0	2
Splicing factor 3b, subunit 1	Sf3b1	0	2
Alpha-1,4 glucan phosphorylase	Pygb	0	2
Lon protease homolog, mitochondrial	Lonp1	0	2
Electron transfer flavoprotein subunit alpha, mitochondrial	Etfa	0	2
Isocitrate dehydrogenase [NAD] subunit beta, mitochondrial	Idh3B	0	2
Band 4.1-like protein 1	Epb41l1	0	2
Serine-threonine kinase receptor-associated protein	Strap	0	2
cAMP-dependent protein kinase type II-beta regulatory subunit	Prkar2b	0	2
Septin 6 (Predicted), isoform CRA_b	2019-09-11	0	2
Septin 6	2019-09-06	0	2
D-3-phosphoglycerate dehydrogenase	Phgdh	0	2
Kinesin heavy chain isoform 5A	Kif5a	0	2
Multifunctional protein ADE2	Paics	0	2
Importin 5	Ipo5	0	2
Eukaryotic translation initiation factor 2 subunit 3, X-linked	Eif2s3	0	2
4F2 cell-surface antigen heavy chain	Slc3a2	0	2
Dynamin-1	Dnm1	0	2
ARP1 actin-related protein 1 homolog B	Actr1b	0	2
Microtubule-associated protein RP/EB family member 1	Mapre1	0	2
Neuropilin-1	Nrp1	0	2
RAB2B, member RAS oncogene family	Rab2b	0	2
Glutaminase kidney isoform, mitochondrial	Gls	0	2
Drebrin-like protein	Dbnl	0	2
Myb-binding protein 1A	Mybbp1a	0	2
Host cell factor C1	Hcfc1	0	2
Histone H3.3	H3f3b	0	2
Histone H3	H3f3c	0	2
Histone H3	LOC690171	0	2
Glycogen synthase kinase-3 alpha	Gsk3a	0	2
Srp72 protein (Fragment)	Srp72	0	2
Methionyl-tRNA synthetase	Mars	0	2
DNA helicase	Mcm7	0	2
NADH dehydrogenase [ubiquinone] 1 alpha subcomplex subunit 10, mitochondrial	Ndufa10	0	2
Sept9 protein (Fragment)	2019-09-09	0	2
Eukaryotic translation initiation factor 5	Eif5	0	2
Glutamine--tRNA ligase	Qars	0	2
Nuclear factor 1	Nf1x	0	2
Nuclear factor 1 A-type	Nfia	0	2
Nuclear factor 1	NF1L4	0	2
Nuclear factor 1	NFI-A	0	2
cAMP-dependent protein kinase catalytic subunit alpha	Prkaca	0	2
AlF-C1	alf-c1	0	2
Slit homolog 2 protein	Slit2	0	2
Alpha-tubulin N-acetyltransferase 1	Atat1	0	2
CUGBP Elav-like family member 2	Celf2	0	2
26S proteasome non-ATPase regulatory subunit 1	Psmd1	0	2
Eukaryotic translation initiation factor 3 subunit A	Eif3a	0	2
Eukaryotic translation elongation factor 1 beta 2	Eef1b2	0	2
Fibrillarin-like 1	Fbll1	0	2
rRNA 2'-O-methyltransferase fibrillarin	Fbl	0	2
TRAF2 and NCK-interacting kinase	Tnik	0	2
Mitogen-activated protein kinase kinase kinase kinase 4	Map4k4	0	2
Protein kinase C alpha type	Prkca	0	2
Protein kinase C beta type	Prkcb	0	2
SPARC/osteonectin, cwcv and kazal-like domains proteoglycan 3	Spock3	0	2
General transcription factor II-I	Gtf2i	0	2
Transportin 2	Tnpo2	0	2
Sec23 homolog A, coat complex II component	Sec23a	0	2
Coronin-1A	Coro1a	0	2
Proteasome (Prosome, macropain) 26S subunit, non-ATPase, 14	Psmd14	0	2
NADH dehydrogenase [ubiquinone] 1 alpha subcomplex subunit 9, mitochondrial	Ndufa9	0	2
Ornithine aminotransferase, mitochondrial	Oat	0	2
ATP synthase F(0) complex subunit B1, mitochondrial	Atp5f1	0	2
Peroxiredoxin-5, mitochondrial	Prdx5	0	2
Serine/threonine-protein phosphatase 2B catalytic subunit alpha isoform	Ppp3ca	0	2
Guanine nucleotide-binding protein G(q) subunit alpha	Gnaq	0	2
ARF GTPase-activating protein GIT1	Git1	0	2
Thioredoxin domain containing 1	Tmx1	0	2
Barrier-to-autointegration factor	Banf1	0	2
Phosphatidylethanolamine-binding protein 1	Pebp1	0	2
Dynein light chain Tctex-type 1	Dynlt1	0	2
Transforming protein RhoA	Rhoa	0	2
WD repeat-containing protein 1	Wdr1	0	2
Reticulon-3	Rtn3	0	2
Vesicle-trafficking protein SEC22b	Sec22b	0	2
Mitochondrial calcium uniporter	Mcu	0	2
Tumor protein p53-binding protein 1	Tp53bp1	0	2
Delta-1-pyrroline-5-carboxylate dehydrogenase, mitochondrial	Aldh4a1	0	2
Neurexin-2	Nrxn2	0	2
Exportin-1	Xpo1	0	2
Nuclear cap-binding protein subunit 1	Ncbp1	0	2
Naca protein	Naca	0	2
RNA-binding motif protein 25-like 1	Rbm25l1	0	2
NADH dehydrogenase [ubiquinone] flavoprotein 1, mitochondrial	Ndufv1	0	2
Mitochondrial pyruvate carrier 2	Mpc2	0	2
Calreticulin	Calr	0	2
Interferon-inducible double-stranded RNA-dependent protein kinase activator A	Prkra	0	2
Cold shock domain-containing protein E1	Csde1	0	2
Mediator complex subunit 19	Med19	0	2
Adenine phosphoribosyltransferase	Aprt	0	2
7-dehydrocholesterol reductase	Dhcr7	0	2
Cell division control protein 42 homolog	Cdc42	0	2
Serine protease HTRA1	Htra1	0	2
Protein arginine N-methyltransferase 1	Prmt1	0	2
Myristoylated alanine-rich C-kinase substrate	Marcks	0	2
ATP synthase subunit g, mitochondrial	Atp5l	0	2
Proline-, glutamic acid- and leucine-rich protein 1	Pelp1	0	2
COUP transcription factor 2	Nr2f2	0	2
Centromere protein V	Cenpv	0	2
Moesin	Msn	0	2
ER membrane protein complex subunit 3	Emc3	0	2
Glutathione S-transferase P	Gstp1	0	2
Squalene synthase	Fdft1	0	2
Protein IMPACT	Impact	0	2
Platelet-activating factor acetylhydrolase IB subunit beta	Pafah1b2	0	2
ArfGAP with dual PH domains 1	Adap1	0	2
Glycerol-3-phosphate dehydrogenase, mitochondrial	Gpd2	0	2
E3 ubiquitin-protein ligase NEDD4	Nedd4	0	2
Acidic leucine-rich nuclear phosphoprotein 32 family member A	Anp32a	0	2
Acidic leucine-rich nuclear phosphoprotein 32 family member B	Anp32b	0	2
UDP-N-acetylglucosamine--peptide N-acetylglucosaminyltransferase 110 kDa subunit	Ogt	0	2
Electron transfer flavoprotein subunit beta	Etfb	0	2
CB1 cannabinoid receptor-interacting protein 1	Cnrip1	0	2
Acin1 protein (Fragment)	Acin1	0	2
Vacuolar protein sorting-associated protein 29	Vps29	0	2
Amyloid-beta A4 protein	App	0	2
Large neutral amino acids transporter small subunit 1	Slc7a5	0	2
Hdac2 protein (Fragment)	Hdac2	0	2
Syntaxin-1B	Stx1b	0	2
Succinate--CoA ligase [ADP/GDP-forming] subunit alpha, mitochondrial	Suclg1	0	2
H/ACA ribonucleoprotein complex subunit 2	Nhp2	0	2
FMR1 autosomal homolog 2	Fxr2	0	2
Ganglioside-induced differentiation-associated protein 1-like 1	Gdap1l1	0	2
Sf3b3 protein (Fragment)	Sf3b3	0	2
Tripartite motif-containing protein 3	Trim3	0	2
Hsc70-interacting protein	St13	0	2
NADH dehydrogenase (Ubiquinone) Fe-S protein 7	Ndufs7	0	2
Transmembrane protein 35A	Tmem35a	0	2
Cytochrome c oxidase subunit 4 isoform 1, mitochondrial	Cox4i1	0	2
ATP synthase subunit d, mitochondrial	Atp5h	0	2
Sister chromatid cohesion protein PDS5 homolog B	Pds5b	0	2
PRA1 family protein	Praf2	0	2
Kelch domain containing 4	Klhdc4	0	2
Acyl-protein thioesterase 1	Lypla1	0	2
Syntenin-1	Sdcbp	0	2
Uridine monophosphate synthetase	Umps	0	2
Ewing sarcoma breakpoint region 1	Ewsr1	0	2
Serine--tRNA ligase, cytoplasmic	Sars	0	2
Keratin K6 (Fragment)	LOC683313	0	2
UMP-CMP kinase	Cmpk1	0	2
Mast cell protease 9 (Fragment)	RMCP-9	0	2
Leucine-rich repeat neuronal protein 3	Lrrn3	0	2
Spalt-like transcription factor 1	Sall1	0	2
Beta-adrenergic receptor kinase 1	Grk2	0	2
Beta-globin chain	Hbe2	0	2
Inosine-5'-monophosphate dehydrogenase	Impdh2	0	2
CCR4-NOT transcription complex, subunit 1	Cnot1	0	2
Basic leucine zipper and W2 domain-containing protein 1	Bzw1	0	2
Similar to hypothetical protein FLJ13231	RGD1310081	0	2
Proteasome (Prosome, macropain) 26S subunit, non-ATPase, 6	Psmd6	0	2
Podocalyxin	Podxl	0	2
Fibronectin type III domain-containing protein 1	Fndc1	0	2
Leucine-rich repeat-containing protein 39	Lrrc39	0	2
Cytohesin-3 (Fragment)	Cyth3	0	2
Ral guanine nucleotide dissociation stimulator	Ralgds	0	2
Regulator of microtubule dynamics protein 1	Rmdn1	0	2
MCG114696-like	LOC100362054	0	2
Forkhead box A3, isoform CRA_b	Foxa3	0	2
Fibroblast growth factor receptor substrate 2	Frs2	0	2
B1 bradykinin receptor	Bdkrb1	0	2
Neprilysin	Mme	0	2
U6 small nuclear RNA (adenine-(43)-N(6))-methyltransferase	Mettl16	0	2
Metabotropic glutamate receptor 1	Lrrc15	0	2
Teneurin transmembrane protein 4	Tenm4	0	2
INO80 complex subunit D	Ino80d	0	2
Probable G-protein coupled receptor 158	Gpr158	0	2
Family with sequence similarity 35, member A	Fam35a	0	2
Transforming, acidic coiled-coil-containing protein 3	Tacc3	0	2
Nuclear receptor coactivator 1	Ncoa1	0	2
Was protein	Was	0	2
RCG61633, isoform CRA_a	Socs5	0	2
Trafficking protein particle complex 9	Trappc9	0	2
Whey acidic protein	Wap	0	2
Tetratricopeptide repeat domain 21B	Ttc21b	0	2
Caspase recruitment domain family, member 6	Card6	0	2
Ankyrin-repeat and fibronectin type III domain containing 1	Ankfn1	0	2
Hepatocyte nuclear factor 3-beta	Foxa2	0	2
SLX4 structure-specific endonuclease subunit	Slx4	0	2
RCG57373	Samd5	0	2
RAS and EF hand domain-containing	Rasef	0	2
Erythroid differentiation regulatory factor 1	Edrf1	0	2
Breast cancer anti-estrogen resistance protein 1	Bcar1	0	2
Cadherin-related neuronal receptor 12	Pcdha12	0	2
Similar to OEF2	Samd9	0	2
Lysine demethylase 3B	Kdm3b	0	2
Matrix metallopeptidase 21	Mmp21	0	2
Desmoglein 1	Dsg1	0	2
Zinc finger protein 10 (Fragment)	DZF10	0	2
Serine/threonine-protein kinase TAO1	Taok1	0	2
Dihydropyrimidine dehydrogenase [NADP(+)]	Dpyd	0	2
Protein phosphatase 4 regulatory subunit 3C	Ppp4r3c	0	2
POM121 transmembrane nucleoporin-like 12	Pom121l12	0	2
Carbohydrate sulfotransferase 11	Chst11	0	2
Bile salt export pump	Abcb11	0	2
EGF-containing fibulin-like extracellular matrix protein 1	Efemp1	0	2
Protocadherin 7	Pcdh7	0	2
FRAS1-related extracellular matrix 3	Frem3	0	2
Nucleolar protein 8	NEWGENE_1309551	0	2
Nedd4 binding protein 3	N4bp3	0	2
Zinc finger protein 462	Zfp462	0	2
Kin of IRRE-like protein 1	Kirrel1	0	2
Protein unc-13 homolog A	Unc13a	0	2
Multimerin 1	Mmrn1	0	2
RCG31239, isoform CRA_a	Zbtb48	0	2
Chloride channel protein	Clcn4	0	2
Mitochondrial ribosomal protein S18A	Mrps18a	0	2
Heme binding protein 2 (Predicted), isoform CRA_b	Hebp2	0	2
Asporin (Fragment)	Aspnl1	0	2
Zinc finger protein 112	Zfp112	0	2
Rab effector MyRIP	Myrip	0	2
Rho guanine nucleotide exchange factor (GEF) 17	Arhgef17	0	2
Synapsin-3	Syn3	0	2
Ubiquitin-specific peptidase 34	Usp34	0	2
Hypothetical protein LOC500956	LOC500956	0	2
APC membrane recruitment protein 1	Amer1	0	2
Olfactory receptor	Olr32	0	2
LOC691036 protein	Sbf2	0	2
Hippocalcin-like protein 1	Hpcal1	0	2
Similar to 14-3-3 protein sigma	LOC298795	0	2
Cationic amino acid transporter 3	Slc7a3	0	2
Amphiphysin-like	LOC100910792	0	2
Nuclear factor related to kappa B binding protein (Predicted)	Nfrkb	0	2
Laminin subunit beta 3	Lamb3	0	2
Equilibrative nucleoside transporter 1	Slc29a1	0	2
Dermcidin		0	2
Uncharacterized protein		0	2
LRRGT00008		0	2
Filamin-C	Flnc	0	1
Filamin B	Flnb	0	1
Deubiquitinating protein VCIP135	Vcpip1	0	1
Nidogen-2	Nid2	0	1
Actn1 protein	Actn1	0	1
GCN1 eIF2 alpha kinase activator-like 1	Gcn1l1	0	1
Eukaryotic translation initiation factor 4 gamma, 3	Eif4g3	0	1
Heterogeneous nuclear ribonucleoprotein U-like 1	Hnrnpul1	0	1
Platelet-activating factor acetylhydrolase IB subunit alpha	Pafah1b1	0	1
Calcium/calmodulin-dependent protein kinase type II subunit gamma	Camk2g	0	1
Catenin delta-2	Ctnnd2	0	1
Dihydropyrimidinase-related protein 4 (Fragment)	Dpysl4	0	1
Excitatory amino acid transporter 2	Slc1a2	0	1
Guanine nucleotide-binding protein G(s) subunit alpha isoforms short	Gnas	0	1
Guanine nucleotide-binding protein subunit beta-4	Gnb4	0	1
Coatomer subunit beta'	Copb2	0	1
RuvB-like 1	Ruvbl1	0	1
Calponin-3	Cnn3	0	1
Microtubule-actin cross-linking factor 1	Macf1	0	1
Eukaryotic translation initiation factor 4, gamma 2	Eif4g2	0	1
Ubiquitinyl hydrolase 1	Usp5	0	1
2-oxoglutarate dehydrogenase, mitochondrial	Ogdh	0	1
Afadin	Afdn	0	1
Granulins	Grn	0	1
Contactin-1	Cntn1	0	1
Membrane-associated progesterone receptor component 1	Pgrmc1	0	1
Adenylyl cyclase-associated protein 1	Cap1	0	1
26S proteasome regulatory subunit 4	Psmc1	0	1
Tyrosine-protein phosphatase non-receptor type 11	Ptpn11	0	1
Nuclear autoantigenic sperm protein	Nasp	0	1
Enhancer of mRNA-decapping protein 4	Edc4	0	1
Acad9 protein	Acad9	0	1
Excitatory amino acid transporter 1	Slc1a3	0	1
EF-hand domain-containing protein D2	Efhd2	0	1
Serine/threonine-protein phosphatase 2A catalytic subunit beta isoform	Ppp2cb	0	1
Serine/threonine-protein phosphatase 2A catalytic subunit alpha isoform	Ppp2ca	0	1
Serine/threonine-protein phosphatase	LOC100362453	0	1
Nucleoside diphosphate kinase B	Nme2	0	1
Synaptic vesicle glycoprotein 2A	Sv2a	0	1
Kinesin family member 1A	Kif1a	0	1
Serine/threonine-protein kinase PAK 2	Pak2	0	1
ATP-dependent 6-phosphofructokinase, muscle type	Pfkm	0	1
Ras-related protein Rab-5A	Rab5a	0	1
Catenin (Cadherin associated protein), delta 1 (Predicted), isoform CRA_a	Ctnnd1	0	1
GMP synthase [glutamine-hydrolyzing]	Gmps	0	1
Exopolyphosphatase PRUNE1	Prune1	0	1
3-ketoacyl-CoA thiolase A, peroxisomal	Acaa1a	0	1
Sodium/potassium-transporting ATPase subunit beta-1	Atp1b1	0	1
Long-chain-fatty-acid--CoA ligase 3	Acsl3	0	1
C-terminal binding protein 1	Ctbp1	0	1
C-terminal-binding protein 2	Ctbp2	0	1
RAN GTPase-activating protein 1	Rangap1	0	1
Nuclear pore membrane glycoprotein 210	Nup210	0	1
Casein kinase II subunit beta	Csnk2b	0	1
Protein kinase C gamma type	Prkcg	0	1
Thiosulfate sulfurtransferase	Tst	0	1
Family with sequence similarity 169, member A	Fam169a	0	1
Methylenetetrahydrofolate dehydrogenase (NADP+-dependent) 1-like	Mthfd1l	0	1
Stress-induced-phosphoprotein 1	Stip1	0	1
Plasma membrane calcium-transporting ATPase 1	Atp2b1	0	1
Protein O-GlcNAcase	Mgea5	0	1
Chromosome segregation 1-like	Cse1l	0	1
Lanosterol synthase	Lss	0	1
60S ribosomal protein L12	Rpl12	0	1
Pre-mRNA-processing factor 6	Prpf6	0	1
RuvB-like helicase	Ruvbl2	0	1
H/ACA ribonucleoprotein complex subunit 4	Dkc1	0	1
Phenylalanyl-tRNA synthetase, beta subunit	Farsb	0	1
Ab1-205	Surf4	0	1
2',3'-cyclic-nucleotide 3'-phosphodiesterase	Cnp	0	1
Serine/threonine-protein phosphatase	Ppp3cc	0	1
Nucleolar and coiled-body phosphoprotein 1	Nolc1	0	1
Glutathione S-transferase Yb-3	Gstm3	0	1
Glutathione S-transferase Mu 2	Gstm7	0	1
Glutathione S-transferase	Gstm4	0	1
Glutathione S-transferase Mu 2	Gstm2	0	1
Nuclear pore complex protein Nup93	Nup93	0	1
Ubiquitin-conjugating enzyme E2M	Ube2m	0	1
Glypican-2	Gpc2	0	1
Rho-related GTP-binding protein RhoB	Rhob	0	1
Arsenical pump-driving ATPase (Fragment)	Asna1	0	1
Glycylpeptide N-tetradecanoyltransferase 1	Nmt1	0	1
EH domain-containing protein 1	Ehd1	0	1
Isopentenyl-diphosphate Delta-isomerase 1	Idi1	0	1
Ribosomal L1 domain-containing 1-like 1	Rsl1d1l1	0	1
Scaffold attachment factor B1	Safb	0	1
Nuclear pore complex protein Nup155	Nup155	0	1
Ppp2r5d protein (Fragment)	Ppp2r5d	0	1
Eukaryotic translation initiation factor 3, subunit 6 interacting protein	Eif3l	0	1
Mitochondrial proton/calcium exchanger protein	Letm1	0	1
4-trimethylaminobutyraldehyde dehydrogenase	Aldh9a1	0	1
Testis expressed gene 10 (Predicted)	Tex10	0	1
Transcriptional activator protein Pur-beta	Purb	0	1
Protein DEK	Dek	0	1
FACT complex subunit SSRP1	Ssrp1	0	1
Putative 60S ribosomal protein L37a	Rpl37a-ps1	0	1
ADP-ribosylation factor-like protein 3	Arl3	0	1
Far upstream element-binding protein 2	Khsrp	0	1
Protein SEC13 homolog	Sec13	0	1
SEC24 homolog B, COPII coat complex component	Sec24b	0	1
Actin-related protein 3	Actr3	0	1
Ilf2 protein	Ilf2	0	1
SPT16 homolog, facilitates chromatin-remodeling subunit	Supt16h	0	1
Polypyrimidine tract-binding protein 2	Ptbp2	0	1
Catenin beta-1	Ctnnb1	0	1
Acidic leucine-rich nuclear phosphoprotein 32 family member E	Anp32e	0	1
Acyl-CoA synthetase short-chain family member 2	Acss2	0	1
Son DNA-binding protein	Son	0	1
Phospholipid phosphatase-related protein type 4	Plppr4	0	1
Gart protein	Gart	0	1
Neurocan core protein	Ncan	0	1
ATPase family AAA domain-containing protein 3	Atad3	0	1
60S acidic ribosomal protein P2	Rplp2	0	1
Pdk3 protein	Pdk3	0	1
Nucleoporin 160	Nup160	0	1
Lipoprotein lipase	Lpl	0	1
Proliferating cell nuclear antigen	Pcna	0	1
Serine and arginine repetitive matrix 1	Srrm1	0	1
SLIT-ROBO Rho GTPase-activating protein 2	Srgap2	0	1
CTP synthase	Ctps1	0	1
Lactadherin	Mfge8	0	1
Malate dehydrogenase, cytoplasmic	Mdh1	0	1
Retinol dehydrogenase 11 (All-trans/9-cis/11-cis)	Rdh11	0	1
Ogfr protein	Ogfr	0	1
ADP-ribosylation factor 6	Arf6	0	1
Signal recognition particle subunit SRP68	Srp68	0	1
Orphan receptor COUP-TFI	Nr2f1	0	1
Radixin	Rdx	0	1
Cytoskeleton-associated protein 4	Ckap4	0	1
Carbamoyl-phosphate synthetase 2, aspartate transcarbamylase, and dihydroorotase	Cad	0	1
Mesoderm-specific transcript homolog protein	Mest	0	1
Signal recognition particle receptor subunit beta	Srprb	0	1
S-formylglutathione hydrolase	Esd	0	1
Rho GTPase-activating protein 35	Arhgap35	0	1
C-1-tetrahydrofolate synthase, cytoplasmic	Mthfd1	0	1
Microtubule-associated protein 1S	Map1s	0	1
Dual specificity mitogen-activated protein kinase kinase 1	Map2k1	0	1
Dual specificity mitogen-activated protein kinase kinase 2	Map2k2	0	1
Microfibrillar-associated protein 1A	Mfap1a	0	1
Rho GDP-dissociation inhibitor 1	Arhgdia	0	1
Pre-mRNA 3'-end-processing factor FIP1	Fip1l1	0	1
Alpha-aminoadipic semialdehyde dehydrogenase	Aldh7a1	0	1
Ubiquitin carboxyl-terminal hydrolase 7	Usp7	0	1
Fructose-bisphosphate aldolase C	Aldoc	0	1
Ras-related protein Rab-21	Rab21	0	1
Heterogeneous nuclear ribonucleoprotein H3	Hnrnph3	0	1
ELAV-like protein	Elavl3	0	1
ELAV-like protein 2	Elavl2	0	1
Leng4 protein	Mboat7	0	1
Similar to Vacuolar protein sorting 26 homolog (VPS26 protein homolog), isoform CRA_a	Vps26b	0	1
Exportin 5	Xpo5	0	1
RAN-binding protein 1	Ranbp1	0	1
NHP2-like protein 1	Snu13	0	1
Spermidine synthase	LOC100912604	0	1
Eukaryotic translation initiation factor 4H	Eif4h	0	1
N-acetylneuraminate synthase	Nans	0	1
Ras-related protein Ral-A	Rala	0	1
ARP10 actin-related protein 10 homolog (S. cerevisiae)	Actr10	0	1
Transferrin receptor protein 1	Tfrc	0	1
COP9 signalosome complex subunit 3	Cops3	0	1
Cytochrome c oxidase subunit 2	COX2	0	1
Mitochondrial Rho GTPase 2	Rhot2	0	1
Ubiquitin-conjugating enzyme E2O	Ube2o	0	1
Alkyldihydroxyacetonephosphate synthase, peroxisomal	Agps	0	1
Alcohol dehydrogenase [NADP(+)]	Akr1a1	0	1
Protocadherin-8	Pcdh8	0	1
1-acyl-sn-glycerol-3-phosphate acyltransferase	Agpat1	0	1
Cytochrome c-1	Cyc1	0	1
Prenylcysteine oxidase	Pcyox1	0	1
Kinesin-like protein KIF2A	Kif2a	0	1
40S ribosomal protein S19	Rps19	0	1
Diphosphomevalonate decarboxylase	Mvd	0	1
Anaphase promoting complex subunit 1 (Predicted)	Anapc1	0	1
Structural maintenance of chromosomes flexible hinge domain-containing 1	Smchd1	0	1
BCR, RhoGEF and GTPase-activating protein	Bcr	0	1
Chromobox homolog 3-like	LOC100360260	0	1
Ras/Rap GTPase-activating protein SynGAP	Syngap1	0	1
Putative ATP-dependent RNA helicase DHX30	Dhx30	0	1
Similar to splicing factor p54, isoform CRA_b	Srsf11	0	1
SWI/SNF related, matrix associated, actin dependent regulator of chromatin, subfamily a, member 5 (Predicted), isoform CRA_a	Smarca5	0	1
DnaJ homolog subfamily A member 1	Dnaja1	0	1
Histone deacetylase 1	Hdac1	0	1
Histone deacetylase	Hdac1l	0	1
Nucleolar transcription factor 1	Ubtf	0	1
Ras-related protein Rab-18	Rab18	0	1
Branched-chain-amino-acid aminotransferase, cytosolic	Bcat1	0	1
Myotrophin	Mtpn	0	1
Fragile X mental retardation syndrome-related protein 1	Fxr1	0	1
LanC lantibiotic synthetase component C-like 2 (Bacterial)	Lancl2	0	1
Lanosterol 14-alpha demethylase	Cyp51a1	0	1
Peptidyl-prolyl cis-trans isomerase FKBP4	Fkbp4	0	1
Rab3 GTPase-activating protein non-catalytic subunit	Rab3gap2	0	1
Protein tyrosine phosphatase D30	Ptpro	0	1
Methionine aminopeptidase 2	Metap2	0	1
NAD-dependent protein deacylase sirtuin-5, mitochondrial	Sirt5	0	1
DNA damage-binding protein 1	Ddb1	0	1
Mitogen-activated protein kinase 1	Mapk1	0	1
Mitogen-activated protein kinase 3	Mapk3	0	1
Up-regulated during skeletal muscle growth protein 5	Usmg5	0	1
Asparagine synthetase [glutamine-hydrolyzing]	Asns	0	1
Pyrroline-5-carboxylate reductase 2	Pycr2	0	1
Transketolase	Tkt	0	1
Psmc6 protein (Fragment)	Psmc6	0	1
Protein phosphatase 1 regulatory subunit 7	Ppp1r7	0	1
Phospholipid-transporting ATPase	Atp9a	0	1
Thioredoxin domain containing 13	Tmx4	0	1
Eukaryotic translation initiation factor 3 subunit G	Eif3g	0	1
Dynactin subunit 5	Dctn5	0	1
RCG54610, isoform CRA_a	Timm50	0	1
Nucleoredoxin	Nxn	0	1
Protein phosphatase methylesterase 1	Ppme1	0	1
Protein kinase C substrate 80K-H	Prkcsh	0	1
Dephospho-CoA kinase domain-containing protein	Dcakd	0	1
Nucleolar protein 9	Nol9	0	1
Cc1-9	Chid1	0	1
BRI3-binding protein	Bri3bp	0	1
Actin-like protein 6B	Actl6b	0	1
Immunoglobulin superfamily-containing leucine-rich repeat 2	Islr2	0	1
Calcium-regulated heat stable protein 1	Carhsp1	0	1
ATP-dependent Clp protease proteolytic subunit	Clpp	0	1
Cyclin-dependent-like kinase 5	Cdk5	0	1
Solute carrier family 25 member 51	Slc25a51	0	1
S-adenosylhomocysteine hydrolase-like protein 1	Ahcyl1	0	1
Zinc finger CCCH domain-containing protein 18	Zc3h18	0	1
Serine/threonine-protein phosphatase 2A 55 kDa regulatory subunit B delta isoform	Ppp2r2d	0	1
E3 ubiquitin-protein ligase TRIP12	Trip12	0	1
Histidine triad nucleotide binding protein 2 (Predicted), isoform CRA_a	Hint2	0	1
Similar to RIKEN cDNA 1110059P08	Vta1	0	1
Beta-catenin-like protein 1	Ctnnbl1	0	1
Phosphatidylinositol glycan anchor biosynthesis, class K	Pigk	0	1
RAS-related 2	Rras2	0	1
AFG3-like matrix AAA peptidase subunit 2	Afg3l2	0	1
Density-regulated protein	Denr	0	1
Ankyrin repeat and FYVE domain-containing 1	Ankfy1	0	1
G kinase-anchoring protein 1	Gkap1	0	1
Septin-5	2019-09-05	0	1
Myosin regulatory light chain RLC-A	Rlc-a	0	1
Ac1573	Stt3b	0	1
Mitochondrial ribosomal protein L4	Mrpl4	0	1
Ganglioside-induced differentiation-associated-protein 1	Gdap1	0	1
60S acidic ribosomal protein P1	Rplp1	0	1
Signal recognition particle 19	Srp19	0	1
RPB17 (Fragment)	Polr2h	0	1
Chloride channel protein	Clcn6	0	1
DnaJ homolog subfamily B member 11	Dnajb11	0	1
Sodium bicarbonate cotransporter 3	Slc4a7	0	1
Serine/threonine-protein phosphatase 2B catalytic subunit beta isoform	Ppp3cb	0	1
CDGSH iron-sulfur domain-containing protein 1	Cisd1	0	1
SFRS protein kinase 1	Srpk1	0	1
Elongation factor G, mitochondrial	Gfm1	0	1
Ribose 5-phosphate isomerase A	Rpia	0	1
Rac family small GTPase 3	Rac3	0	1
Protein VAC14 homolog	Vac14	0	1
Prolactin regulatory element-binding protein	Preb	0	1
Casein kinase I isoform delta	Csnk1d	0	1
Eukaryotic translation initiation factor 3 subunit D	Eif3d	0	1
Protein tweety homolog	Ttyh3	0	1
Zinc finger and BTB domain containing 20 (Predicted), isoform CRA_c	Zbtb20	0	1
Dolichyl-diphosphooligosaccharide--protein glycosyltransferase 48 kDa subunit	Ddost	0	1
Protein SCAF8	Scaf8	0	1
Methyl-CpG-binding protein 2	Mecp2	0	1
TATA-box-binding protein-like 1	Tbpl1	0	1
Endoplasmic reticulum-golgi intermediate compartment 1	Ergic1	0	1
Methylsterol monooxygenase 1	Msmo1	0	1
Oxysterol-binding protein	Osbpl8	0	1
Nuclear pore complex protein Nup85	Nup85	0	1
Malignant T-cell-amplified sequence 1	Mcts1	0	1
Acyl-CoA thioesterase 9	Acot9	0	1
PRA1 family protein 3	Arl6ip5	0	1
Transaldolase	Taldo1	0	1
BUB3 mitotic checkpoint protein	Bub3	0	1
Carbonyl reductase [NADPH] 1	Cbr1	0	1
RCG21429, isoform CRA_b	Tbl2	0	1
Actin-related protein 2/3 complex subunit 2	Arpc2	0	1
Proteasome (Prosome, macropain) 26S subunit, non-ATPase, 7 (Predicted)	Psmd7	0	1
Gba3 protein (Fragment)	Gba3	0	1
Sulfotransferase 4A1	Sult4a1	0	1
C1q and tumor necrosis factor related protein 4	C1qtnf4	0	1
Peripheral plasma membrane protein CASK	Cask	0	1
DnaJ heat shock protein family (Hsp40) member C6	Dnajc6	0	1
Actin-related protein 2/3 complex subunit 3	Arpc3	0	1
Glutathione S-transferase kappa 1	Gstk1	0	1
Mitochondrial import receptor subunit TOM70	Tomm70	0	1
Translation initiation factor eIF-2B subunit delta	Eif2b4	0	1
Metastasis-associated protein MTA1	Mta1	0	1
Beta-synuclein	Sncb	0	1
Mesencephalic astrocyte-derived neurotrophic factor	Manf	0	1
Transcriptional regulator ATRX	Atrx	0	1
Transcriptional activator protein Pur-alpha (Fragments)	Pura	0	1
Ubiquitin specific protease 14	Usp14	0	1
Ornithine carbamoyltransferase, mitochondrial	Otc	0	1
Dihydrolipoyl dehydrogenase, mitochondrial	Dld	0	1
Ceruloplasmin	Cp	0	1
Vang-like protein 2	Vangl2	0	1
WD repeat-containing protein 61	Wdr61	0	1
General vesicular transport factor p115	Uso1	0	1
RAP1, GTP-GDP dissociation stimulator 1 (Predicted), isoform CRA_a	Rap1gds1	0	1
DEAD-box helicase 6	Ddx6	0	1
Succinate dehydrogenase [ubiquinone] iron-sulfur subunit, mitochondrial	Sdhb	0	1
GTP:AMP phosphotransferase AK3, mitochondrial	Ak3	0	1
Transmembrane emp24 domain-containing protein 10	Tmed10	0	1
Ubiquitin-conjugating enzyme E2 variant 2	Ube2v2	0	1
Methionine aminopeptidase	Metap1	0	1
Proteasome subunit beta type-3	Psmb3	0	1
Pentatricopeptide repeat domain 3	Ptcd3	0	1
AP-3 complex subunit mu-1	Ap3m1	0	1
Protein YIPF5	Yipf5	0	1
Serine (Or cysteine) peptidase inhibitor, clade C (Antithrombin), member 1	Serpinc1	0	1
Family with sequence similarity 19 member A2, C-C motif chemokine-like	Fam19a2	0	1
Clusterin	Clu	0	1
Arpc1a protein	Arpc1a	0	1
Peptidyl-prolyl cis-trans isomerase FKBP1A	Fkbp1a	0	1
Caspase-3	Casp3	0	1
NADH dehydrogenase [ubiquinone] 1 alpha subcomplex subunit 5	Ndufa5	0	1
Actin-related protein 2	Actr2	0	1
10 kDa heat shock protein, mitochondrial	Hspe1	0	1
NDUFA4, mitochondrial complex-associated	Ndufa4	0	1
Serine/threonine-protein kinase Chk1	Stt3a	0	1
UAP56-interacting factor	Fyttd1	0	1
Aspartate aminotransferase, mitochondrial	Got2	0	1
Actin-related protein 2/3 complex subunit 4	Arpc4	0	1
Zyg-11 family member B, cell cycle regulator	Zyg11b	0	1
ATP synthase protein 8	ATP8	0	1
Low molecular weight phosphotyrosine protein phosphatase	Acp1	0	1
Poly(rC)-binding protein 4	Pcbp4	0	1
Insulin-1	Ins1	0	1
Complement factor I	Cfi	0	1
Dihydrofolate reductase	Dhfr	0	1
Aurora kinase A interacting protein 1, isoform CRA_a	Aurkaip1	0	1
Proteasome subunit alpha type-2	Psma2	0	1
Mitochondrial ribosomal protein S27	Mrps27	0	1
DENN/MADD domain containing 5B	Dennd5b	0	1
Signal recognition particle 54 kDa protein	Srp54	0	1
Ceramide synthase 6	Cers6	0	1
Keratin, type I cytoskeletal 12	Krt12	0	1
Putative uncharacterized protein RGD1307615_predicted	Rabl6	0	1
Eukaryotic peptide chain release factor subunit 1	Etf1	0	1
Thioredoxin domain containing 9	Txndc9	0	1
Calcium uptake protein 1, mitochondrial	Micu1	0	1
Protein farnesyltransferase/geranylgeranyltransferase type-1 subunit alpha	Fnta	0	1
Similar to RIKEN cDNA C330027C09	Cip2a	0	1
Alpha-crystallin A chain	Cryaa	0	1
Similar to RIKEN cDNA 2310035C23	RGD1307235	0	1
Signal peptidase complex catalytic subunit SEC11A	Sec11a	0	1
ArfGAP with GTPase domain, ankyrin repeat and PH domain 3	AGAP3	0	1
2,4-dienoyl-CoA reductase, mitochondrial	Decr1	0	1
Clathrin light chain B	Cltb	0	1
Histone-lysine N-methyltransferase	LOC100910833	0	1
RNA-binding protein Musashi homolog 1	Msi1	0	1
Poly [ADP-ribose] polymerase	Tnks2	0	1
Cytochrome b-c1 complex subunit 1, mitochondrial	Uqcrc1	0	1
AU RNA binding protein/enoyl-coenzyme A hydratase (Predicted), isoform CRA_a	Auh	0	1
CLPTM1, transmembrane protein	Clptm1	0	1
Succinate-semialdehyde dehydrogenase, mitochondrial	Aldh5a1	0	1
Family with sequence similarity 98, member B	Fam98b	0	1
Calcyclin-binding protein	Cacybp	0	1
Bifunctional purine biosynthesis protein PURH	Atic	0	1
Vomeronasal type-1 receptor	Vom1r74	0	1
Protein arginine N-methyltransferase 5	Prmt5	0	1
Synaptic vesicle membrane protein VAT-1 homolog	Vat1	0	1
Syndecan-4	Sdc4	0	1
Piezo-type mechanosensitive ion channel component	Piezo2	0	1
Aldehyde dehydrogenase 8 family, member A1	Aldh8a1	0	1
3-hydroxyisobutyrate dehydrogenase, mitochondrial	Hibadh	0	1
RCG63240	Sf3b5	0	1
Transmembrane emp24 domain-containing protein 7	Tmed7	0	1
Calcium load-activated calcium channel	Tmco1	0	1
Sorting nexin 12	Snx12	0	1
NADH dehydrogenase (ubiquinone) 1 beta subcomplex, 4-like 1	Ndufb4l1	0	1
Protein disulfide-isomerase A4	Pdia4	0	1
Mtx1 protein (Fragment)	Mtx1	0	1
Aryl hydrocarbon receptor nuclear translocator	Arnt	0	1
Nebulin	Neb	0	1
Vezatin	Vezt	0	1
