# Supplementary material for: Mapping axon initial segment structure and function by multiplexed proximity biotinylation
Source: Nat Commun. 2020 Jan 3;11:100. doi: 10.1038/s41467-019-13658-5 (PMC6941957; doi:10.1038/s41467-019-13658-5)
Supplement: Supplementary file 4 — Source Data [file 41467_2019_13658_MOESM4_ESM.xlsx]

## Sheet: Fig. 4b
DIV 2-6
	pSuper Control		shRNA1		shRNA2
	Normal	no/disrupted AIS	Normal	no/disrupted AIS	Normal	no/disrupted AIS
transfection 1	34	5	4	19	24	14
transfection 2	16	2	2	12	14	11
transfection 3	30	4	1	21	15	13
total	80	11	7	52	53	38
DIV 9-13
transfection 1	82	11	91	13	75	19
transfection 2	81	15	84	18	87	17
transfection 3	90	17	73	16	61	11
total	253	43	248	47	223	47

## Sheet: Fig 4d
	transfection #1
	shRNA Luc	Mical3 shRNA1	Mical3 shRNA2
AIS actin	0	13	11
no AIS actin	15	2	4
	transfection #2
	shRNA Luc	Mical3 shRNA1	Mical3 shRNA2
AIS actin	0	14	11
no AIS actin	15	1	4
	transfection #3
	shRNA Luc	Mical3 shRNA1	Mical3 shRNA2
AIS actin	0	13	12
no AIS actin	15	2	3

## Sheet:  Fig. 4f
	Transfection #1						Transfection #2						Transfection #3
	Type	AIS	NO AIS	Total Cells Measured	Percent Without AIS Signal		Type	AIS	NO AIS	Total Cells Measured	Percent Without AIS Signal		Type	AIS	NO AIS	Total Cells Measured	Percent Without AIS Signal
	Control	0	10	10	0		Control	0	10	10	0		Control	0	10	10	0
	RFP	0	10	10	0		RFP	0	10	10	0		RFP	0	10	10	0
	MSRB1	8	2	10	0.8		MSRB1	9	1	10	0.9		MSRB1	8	2	10	0.8
	Variables for T-Test
	control	0	0	0
	RFP	0	0	0
	MSRB1	0.8	0.9	0.8

## Sheet:  Fig. 4J
actin patch measurements Fig. 4J
control	RFP	utrophin-GFP	Rab8a-RFP	Rab8b-RFP	Rab35-RFP	Rab36-RFP
39	50	53	5	10	70	49
48	35	50	15	11	38	63
58	36	44	9	9	41	51
57	45	48	12	18	61	53
43	45	50	9	13	42	32
56	46	57	14	7	43	43
39	42	47	5	15	38	40
50	54	48	17	7	101	37
77	53	43	17	9	52	41
38	40	53	16	14	92	49
	44	37

## Sheet:  Fig 6b
transfection #1
Type	Normal Cells	disrupted AIS	no AIS	Total Cells Measured	AIS AnkG	no/disrupted AIS
Control	54	3	0	57	0.947368	3/57
Septin3	17	25	29	71	0.239437	54/71
Septin5	17	35	25	77	0.220779	60/77
Septin6	18	44	28	90	0.2	72/90
Septin7	3	6	51	60	0.05	57/60
Septin11	3	3	79	85	0.0352941	82/85
transfection #2
Type	Normal Cells	disrupted AIS	no AIS	Total Cells Measured	AIS AnkG	no/disrupted AIS
Control	91	10	0	101	0.90099	10/101
Septin3	37	58	36	131	0.282443	94/131
Septin5	32	47	20	99	0.323232	67/99
Septin6	28	67	57	128	0.03125	124/128
Septin7	32	49	40	121	0.264463	89/121
Septin11	32	13	91	136	0.235294	104/136
Transfection #3
Type	Normal Cells	disrupted AIS	no AIS	Total Cells Measured	AIS AnkG	no/disrupted AIS
Control	90	7	0	97	0.927835	7/97
Septin3	30	48	85	163	0.184049	133/163
Septin5	21	24	120	165	0.127273	144/165
Septin6	15	41	31	87	0.172414	72/87
Septin7	68	90	49	207	0.328502	139/207
Septin11	7	3	102	112	0.0625	105/112

## Sheet: Fig 6d
labeling for TRIM46 DIV2-6
shRNA Type	N1		N2		N3
	AIS	No AIS	AIS	No AIS	AIS	No AIS
Control	108	6	180	19	91	10
AnkG	58	115	161	133	110	142
Sept5	14	108	15	102	18	112
Sept6	40	114	21	142	14	94

## Sheet: Fig 6i
labeling for AnkG
DIV 9-13
shRNA Type	N1		N2		N3
	AIS	No AIS	AIS	No AIS	AIS	No AIS
Control	137	7	141	3	127	8
AnkG	113	25	124	45	109	27
Sept5	12	69	15	77	3	76
Sept6	49	122	21	119	37	107
DIV 9-17
shRNA DIV9-17 AnkG Stain
shRNA Type	N1		N2		N3
	AIS	No AIS	AIS	No AIS	AIS	No AIS
Control	149	7	128	10	116	13
AnkG	94	61	132	68	101	59
Sept5	3	83	7	95	13	111
Sept6	12	66	7	87	3	70

## Sheet: Fig 6j
labeling for AnkG
DIV 9-13
shRNA Type	N1		N2		N3
	Trim46	No Trim46	Trim46	No Trim46	Trim46	No Trim46
Control	181	9	117	11	132	4
AnkG	178	51	114	38	154	9
Sept5	73	9	83	5	66	4
Sept6	52	21	69	29	59	23
DIV9-17
shRNA DIV9-17 Trim46 Stain
shRNA Type	N1		N2		N3
	Trim46	No Trim46	Trim46	No Trim46	Trim46	No Trim46
Control	78	6	93	2	76	1
AnkG	73	28	121	61	84	23
Sept5	2	60	7	79	13	88
Sept6	5	72	12	87	4	65

## Sheet: Fig S4d
Map6 shRNA transfected Neurons
	luc		shRNA1		shRNA2
Repeat	AIS	no/disrupted AIS	AIS	no/disrupted AIS	AIS	no/disrupted AIS
transfection 1	92	8	71	29	56	44
transfection 2	89	11	57	43	55	45
transfection 3	88	12	62	38	54	46

## Sheet: Fig S4h
Klc1 shRNA
	AIS
	Normal	No/Disrupted AIS	Total
transfection 1
Luciferase control	27	6	33
KLC1 shRNA	6	30	36
transfection 2
Luciferase control	26	5	31
KLC1 shRNA	3	21	24
transfection 3
Luciferase control	24	4	28
KLC1 shRNA	5	25	30

[truncated: 1 more sheets: Fig S4 blots]
